# Supplementary material for: From genomic spectrum of NTRK genes to adverse effects of its inhibitors, a comprehensive genome-based and real-world pharmacovigilance analysis
Source: Front Pharmacol. 2024 Jan 31;15:1329409. doi: 10.3389/fphar.2024.1329409 (PMC10864613; doi:10.3389/fphar.2024.1329409)
Supplement: Supplementary file 1 [file Table2.xlsx]

## Sheet: Sheet1
Gene	Cytoband	Altered group	Unaltered group	Log2 Ratio	p-Value	q-Value	Enriched in
TP53	17p13.1	757 (43.01%)	3186 (35.35%)	0.28	1.55e-09	4.32e-09	Altered group
TTN	2q31.2	723 (39.25%)	2462 (27.09%)	0.53	1.57e-24	2.44e-23	Altered group
FLG	1q21.3	566 (31.48%)	919 (10.43%)	1.59	1.89e-101	1.12e-99	Altered group
MUC16	19p13.2	535 (29.44%)	1592 (17.52%)	0.75	2.65e-29	4.77e-28	Altered group
SPTA1	1q23.1	530 (29.48%)	667 (7.47%)	1.98	2.11e-128	2.98e-126	Altered group
RYR2	1q43	500 (29.39%)	1082 (12.15%)	1.28	2.9e-64	9.84e-63	Altered group
CSMD3	8q23.3	459 (27.27%)	1409 (15.50%)	0.81	7.87e-29	1.4e-27	Altered group
HRNR	1q21.3	437 (25.14%)	424 (5.19%)	2.28	3.32e-123	3.53e-121	Altered group
USH2A	1q41	436 (24.79%)	898 (10.20%)	1.28	1.61e-54	4.25e-53	Altered group
FLG2	1q21.3	435 (24.58%)	432 (5.09%)	2.27	1.93e-122	1.99e-120	Altered group
ASH1L	1q22	432 (24.41%)	347 (4.14%)	2.56	3.56e-141	1.01e-138	Altered group
LRP1B	2q22.1-q22.2	432 (24.74%)	1275 (14.03%)	0.82	9.45e-27	1.6e-25	Altered group
CSMD1	8p23.2	423 (23.29%)	1188 (13.29%)	0.81	3.52e-25	5.61e-24	Altered group
PDE4DIP	1q21.2	422 (23.68%)	502 (5.97%)	1.99	1.96e-98	1.11e-96	Altered group
INSRR	1q23.1	413 (22.68%)	192 (2.38%)	3.25	2.65e-173	5.66e-170	Altered group
GON4L	1q22	410 (23.16%)	262 (3.27%)	2.82	4.18e-148	1.82e-145	Altered group
NES	1q23.1	408 (22.41%)	186 (2.35%)	3.25	5.69e-170	7.87e-167	Altered group
FCRL5	1q23.1	404 (22.82%)	189 (2.32%)	3.3	4.08e-174	1.07e-170	Altered group
NUP210L	1q21.3	404 (22.82%)	266 (3.10%)	2.88	2.71e-152	1.64e-149	Altered group
ARHGEF11	1q23.1	402 (22.08%)	157 (2.09%)	3.4	2.09e-172	4.09e-169	Altered group
HMCN1	1q25.3-q31.1	400 (21.97%)	722 (8.08%)	1.44	1.01e-58	3e-57	Altered group
IQGAP3	1q22	392 (22.15%)	171 (2.16%)	3.36	1.61e-170	2.37e-167	Altered group
TCHH	1q21.3	392 (22.72%)	335 (4.09%)	2.47	7.45e-122	7.46e-120	Altered group
PIK3CA	3q26.32	388 (24.51%)	1530 (17.82%)	0.46	1.33e-09	3.75e-09	Altered group
OBSCN	1q42.13	385 (22.13%)	764 (8.41%)	1.4	1.6e-54	4.23e-53	Altered group
NOTCH2	1p12	381 (21.53%)	401 (4.88%)	2.14	3.87e-97	2.16e-95	Altered group
CACNA1E	1q25.3	380 (22.18%)	486 (5.71%)	1.96	2.64e-87	1.28e-85	Altered group
PEAR1	1q23.1	377 (21.30%)	121 (1.53%)	3.8	2.74e-184	3.22e-180	Altered group
FCRL3	1q23.1	375 (21.19%)	153 (2.26%)	3.23	4.96e-148	2.12e-145	Altered group
ATP1A4	1q23.2	372 (20.62%)	215 (2.87%)	2.84	1.62e-130	2.52e-128	Altered group
BCAN	1q23.1	369 (20.85%)	144 (1.73%)	3.59	2.56e-173	5.66e-170	Altered group
ARHGAP30	1q23.3	369 (20.85%)	216 (2.69%)	2.96	2.38e-139	5.95e-137	Altered group
PAPPA2	1q25.2	369 (21.05%)	490 (5.57%)	1.92	3.12e-82	1.42e-80	Altered group
ATP1A2	1q23.2	368 (20.99%)	224 (2.77%)	2.92	8.47e-138	1.86e-135	Altered group
DENND4B	1q21.3	364 (20.56%)	218 (2.75%)	2.9	4.68e-134	8.67e-132	Altered group
ADAMTSL4	1q21.2	359 (20.28%)	271 (3.31%)	2.61	1.47e-117	1.28e-115	Altered group
ATP8B2	1q21.3	357 (20.37%)	192 (2.23%)	3.19	5.93e-150	2.9e-147	Altered group
IGSF9	1q23.2	357 (20.30%)	194 (2.42%)	3.07	1.27e-140	3.42e-138	Altered group
ARHGEF2	1q22	357 (20.10%)	196 (2.40%)	3.06	1.38e-140	3.68e-138	Altered group
POGZ	1q21.3	356 (20.64%)	240 (2.91%)	2.83	1.04e-129	1.56e-127	Altered group
F5	1q24.2	355 (20.45%)	306 (3.82%)	2.42	1.1e-105	7.04e-104	Altered group
KPRP	1q21.3	354 (20.52%)	211 (2.68%)	2.94	5.06e-133	9.01e-131	Altered group
KCNN3	1q21.3	353 (20.46%)	162 (1.99%)	3.36	2.23e-155	1.69e-152	Altered group
SYNE1	6q25.2	352 (20.60%)	1003 (11.07%)	0.9	8.35e-25	1.31e-23	Altered group
FCRL1	1q23.1	351 (19.83%)	114 (1.64%)	3.6	3.65e-155	2.6e-152	Altered group
PYHIN1	1q23.1	351 (20.02%)	156 (2.26%)	3.15	1.94e-135	3.84e-133	Altered group
RPRD2	1q21.2	351 (19.76%)	271 (3.52%)	2.49	5.68e-106	3.71e-104	Altered group
TNR	1q25.1	351 (20.02%)	381 (4.53%)	2.14	1.08e-89	5.56e-88	Altered group
FCRL4	1q23.1	350 (19.77%)	114 (1.64%)	3.59	4.49e-154	2.93e-151	Altered group
NPR1	1q21.3	350 (19.77%)	173 (2.01%)	3.3	3.78e-152	2.17e-149	Altered group
TCHHL1	1q21.3	350 (20.29%)	221 (2.78%)	2.87	7.03e-128	9.77e-126	Altered group
CGN	1q21.3	350 (19.77%)	232 (2.82%)	2.81	4.93e-125	5.92e-123	Altered group
SETDB1	1q21.3	350 (19.77%)	282 (3.25%)	2.6	1.41e-115	1.16e-113	Altered group
MNDA	1q23.1	348 (19.85%)	145 (1.75%)	3.5	1.67e-159	1.51e-156	Altered group
RPTN	1q21.3	348 (20.17%)	215 (2.68%)	2.91	4.49e-130	6.86e-128	Altered group
LRRC71	1q23.1	347 (19.60%)	28 (0.56%)	5.13	2.19e-175	6.44e-172	Altered group
METTL25B	1q23.1	346 (19.55%)	36 (0.55%)	5.15	6.96e-198	1.64e-193	Altered group
SH2D2A	1q23.1	346 (18.94%)	33 (0.65%)	4.86	1.42e-167	1.76e-164	Altered group
OR6K2	1q23.1	346 (19.18%)	118 (1.58%)	3.6	1.79e-155	1.4e-152	Altered group
SEMA4A	1q22	346 (20.06%)	147 (1.89%)	3.41	7.16e-152	3.83e-149	Altered group
YY1AP1	1q22	344 (19.87%)	142 (1.83%)	3.44	6.49e-152	3.63e-149	Altered group
THBS3	1q22	344 (19.13%)	160 (1.91%)	3.32	6.05e-148	2.54e-145	Altered group
INTS3	1q21.3	344 (19.44%)	168 (2.06%)	3.24	1.25e-143	4.33e-141	Altered group
ITGA10	1q21.1	344 (19.44%)	298 (3.45%)	2.49	2.03e-107	1.35e-105	Altered group
DNAH5	5p15.2	344 (19.55%)	977 (10.84%)	0.85	6.38e-22	8.54e-21	Altered group
SMG5	1q22	343 (19.38%)	141 (1.95%)	3.31	4.77e-141	1.32e-138	Altered group
PKLR	1q22	343 (19.38%)	158 (2.14%)	3.18	6.62e-136	1.37e-133	Altered group
COPA	1q23.2	343 (19.57%)	200 (2.78%)	2.81	4.52e-118	4.01e-116	Altered group
ASTN1	1q25.2	343 (19.98%)	349 (4.58%)	2.13	5e-85	2.36e-83	Altered group
PRCC	1q23.1	342 (18.78%)	50 (0.79%)	4.57	4.79e-176	1.61e-172	Altered group
ADAR	1q21.3	342 (19.83%)	161 (1.87%)	3.4	1.29e-154	8.69e-152	Altered group
FCRL2	1q23.1	341 (18.73%)	93 (1.26%)	3.9	1.03e-163	1.05e-160	Altered group
DCST2	1q21.3	341 (19.77%)	160 (1.96%)	3.34	1.3e-148	6.1e-146	Altered group
CFAP45	1q23.2	341 (19.45%)	152 (1.99%)	3.29	1.48e-142	4.51e-140	Altered group
TRIM46	1q22	341 (19.27%)	151 (2.10%)	3.2	4.42e-135	8.44e-133	Altered group
ADCY10	1q24.2	341 (19.64%)	222 (2.74%)	2.84	1.99e-123	2.18e-121	Altered group
MEF2D	1q22	340 (19.71%)	67 (0.98%)	4.34	6.78e-178	3.19e-174	Altered group
OTUD7B	1q21.2	340 (19.71%)	219 (2.74%)	2.85	2.69e-123	2.89e-121	Altered group
IFI16	1q23.1	339 (19.34%)	138 (1.88%)	3.36	1.12e-142	3.52e-140	Altered group
CD1E	1q23.1	338 (18.80%)	149 (2.01%)	3.23	2.23e-135	4.37e-133	Altered group
ZNF687	1q21.3	338 (19.59%)	233 (2.69%)	2.86	3.26e-126	4.18e-124	Altered group
BCL9	1q21.2	338 (19.10%)	334 (3.83%)	2.32	5.01e-96	2.76e-94	Altered group
CADM3	1q23.2	337 (19.74%)	116 (1.47%)	3.75	4.17e-164	4.45e-161	Altered group
LMNA	1q22	337 (19.04%)	122 (1.67%)	3.51	2.32e-147	9.42e-145	Altered group
FMN2	1q43	337 (19.37%)	498 (5.55%)	1.8	1.3e-68	4.73e-67	Altered group
ZFHX4	8q21.13	337 (19.00%)	981 (10.82%)	0.81	6.81e-20	7.72e-19	Altered group
UBAP2L	1q21.3	336 (19.48%)	158 (2.06%)	3.24	6.09e-139	1.48e-136	Altered group
PKHD1L1	8q23.1-q23.2	336 (18.63%)	958 (10.67%)	0.8	2.14e-19	2.3e-18	Altered group
KHDC4	1q22	335 (19.42%)	155 (2.02%)	3.26	1.3e-139	3.28e-137	Altered group
GATAD2B	1q21.3	335 (18.93%)	142 (1.90%)	3.31	3.6e-139	8.91e-137	Altered group
SV2A	1q21.2	335 (19.42%)	269 (3.74%)	2.38	2.63e-94	1.42e-92	Altered group
PCLO	7q21.11	335 (19.29%)	860 (9.46%)	1.03	4.76e-29	8.51e-28	Altered group
PGLYRP4	1q21.3	334 (19.36%)	131 (1.59%)	3.61	3.4e-158	2.76e-155	Altered group
CHRNB2	1q21.3	334 (19.36%)	124 (1.65%)	3.55	7.43e-151	3.8e-148	Altered group
CD5L	1q23.1	334 (18.87%)	125 (1.73%)	3.45	7.35e-143	2.4e-140	Altered group
OLFML2B	1q23.3	334 (18.87%)	186 (2.53%)	2.9	3.9e-119	3.61e-117	Altered group
ISG20L2	1q23.1	333 (18.81%)	43 (0.73%)	4.68	1.44e-170	2.25e-167	Altered group
KIRREL1	1q23.1	333 (18.81%)	134 (1.82%)	3.37	3.71e-140	9.79e-138	Altered group
HCN3	1q22	333 (18.81%)	159 (1.96%)	3.27	4.84e-140	1.25e-137	Altered group
DCST1	1q21.3	333 (19.30%)	165 (2.29%)	3.08	1.04e-127	1.41e-125	Altered group
PI4KB	1q21.3	333 (19.00%)	202 (2.42%)	2.97	1.19e-127	1.6e-125	Altered group
HDGF	1q23.1	332 (18.76%)	43 (0.75%)	4.65	1.33e-167	1.74e-164	Altered group
CD1D	1q23.1	332 (18.76%)	82 (1.16%)	4.02	4.19e-163	4.1e-160	Altered group
RHBG	1q22	331 (18.70%)	76 (1.13%)	4.05	1e-160	9.44e-158	Altered group
LY9	1q23.3	331 (19.20%)	182 (2.19%)	3.13	2.8e-135	5.43e-133	Altered group
STYXL2	1q24.1	331 (18.35%)	278 (3.60%)	2.35	5.28e-92	2.77e-90	Altered group
TTC24	1q22	330 (19.13%)	57 (0.82%)	4.55	5.26e-180	4.12e-176	Altered group
MRPL24	1q23.1	330 (18.64%)	19 (0.39%)	5.57	1.97e-171	3.31e-168	Altered group
OR10K2	1q23.1	330 (18.82%)	100 (1.50%)	3.65	1.61e-145	5.92e-143	Altered group
CD1C	1q23.1	330 (18.82%)	104 (1.60%)	3.56	8.52e-141	2.33e-138	Altered group
ADAM15	1q21.3	330 (18.58%)	155 (2.08%)	3.16	1.01e-129	1.52e-127	Altered group
ANKRD35	1q21.1	330 (19.13%)	277 (3.43%)	2.48	3.94e-101	2.33e-99	Altered group
TDRD10	1q21.3	329 (19.07%)	118 (1.53%)	3.64	3.12e-153	1.98e-150	Altered group
CD1A	1q23.1	329 (18.77%)	98 (1.44%)	3.7	3e-148	1.36e-145	Altered group
PBXIP1	1q21.3	329 (19.07%)	138 (1.73%)	3.46	2.68e-147	1.07e-144	Altered group
FLAD1	1q21.3	329 (19.07%)	144 (1.86%)	3.35	2.38e-141	6.9e-139	Altered group
ETV3	1q23.1	329 (18.07%)	51 (1.03%)	4.13	3.79e-140	9.91e-138	Altered group
ENTREP3	1q22	329 (18.59%)	123 (1.96%)	3.25	5.71e-126	7.17e-124	Altered group
ETV3L	1q23.1	328 (18.01%)	50 (0.79%)	4.5	4.01e-166	4.71e-163	Altered group
CCT3	1q22	328 (19.01%)	103 (1.51%)	3.66	1.91e-147	7.89e-145	Altered group
SHC1	1q21.3	328 (18.53%)	136 (1.74%)	3.41	1.46e-142	4.51e-140	Altered group
FDPS	1q22	328 (19.01%)	119 (1.75%)	3.44	1.66e-138	3.89e-136	Altered group
MEX3A	1q22	328 (19.01%)	105 (1.65%)	3.52	2.5e-138	5.82e-136	Altered group
LINGO4	1q21.3	328 (19.01%)	181 (2.70%)	2.82	4.88e-111	3.57e-109	Altered group
HORMAD1	1q21.3	328 (18.47%)	221 (3.14%)	2.56	3.71e-99	2.12e-97	Altered group
OR10R2	1q23.1	327 (18.65%)	90 (1.38%)	3.76	5.18e-147	2e-144	Altered group
RUSC1	1q22	327 (18.96%)	157 (1.96%)	3.27	3.52e-138	8.11e-136	Altered group
IVL	1q21.3	327 (18.96%)	162 (2.13%)	3.16	5.22e-131	8.35e-129	Altered group
OR6K6	1q23.1	326 (18.60%)	101 (1.57%)	3.57	6.69e-139	1.6e-136	Altered group
SYT11	1q22	326 (18.90%)	114 (1.73%)	3.45	3.29e-136	6.91e-134	Altered group
ZBTB7B	1q21.3	326 (18.90%)	177 (2.29%)	3.05	3.27e-126	4.18e-124	Altered group
RFX5	1q21.3	326 (18.90%)	190 (2.41%)	2.97	3.15e-123	3.36e-121	Altered group
DCAF8	1q23.2	325 (18.54%)	142 (1.75%)	3.41	3.69e-143	1.22e-140	Altered group
OR10J1	1q23.2	325 (19.04%)	110 (1.61%)	3.56	8.38e-143	2.7e-140	Altered group
SHE	1q21.3	325 (18.36%)	112 (1.64%)	3.49	6.38e-138	1.43e-135	Altered group
VANGL2	1q23.2	325 (18.54%)	156 (1.91%)	3.28	8.27e-138	1.84e-135	Altered group
CRTC2	1q21.3	325 (18.36%)	133 (1.81%)	3.35	1.41e-135	2.83e-133	Altered group
GBA1	1q22	325 (18.36%)	132 (1.85%)	3.31	6.97e-133	1.23e-130	Altered group
CELF3	1q21.3	325 (18.36%)	164 (2.04%)	3.17	1.74e-131	2.86e-129	Altered group
TARS2	1q21.2	325 (18.84%)	228 (3.23%)	2.54	9.19e-99	5.23e-97	Altered group
OR6K3	1q23.1	324 (18.48%)	106 (1.43%)	3.69	5.26e-150	2.63e-147	Altered group
OR10T2	1q23.1	324 (18.48%)	82 (1.32%)	3.81	1.46e-144	5.14e-142	Altered group
UBQLN4	1q22	324 (18.78%)	127 (1.83%)	3.36	1.11e-134	2.08e-132	Altered group
OR6N1	1q23.1	324 (18.48%)	120 (1.79%)	3.37	3.6e-132	6.05e-130	Altered group
ADAMTS4	1q23.3	324 (18.31%)	191 (2.61%)	2.81	4.18e-111	3.08e-109	Altered group
GPATCH4	1q22-q23.1	323 (18.25%)	54 (0.75%)	4.6	3.42e-177	1.34e-173	Altered group
OR6N2	1q23.1	323 (18.43%)	104 (1.48%)	3.64	1.34e-144	4.76e-142	Altered group
RORC	1q21	323 (18.72%)	190 (2.37%)	2.98	2.04e-123	2.22e-121	Altered group
SEMA6C	1q21.3	323 (18.72%)	216 (2.80%)	2.74	1.99e-110	1.42e-108	Altered group
ARNT	1q21.3	323 (18.36%)	229 (3.03%)	2.6	4.91e-102	2.95e-100	Altered group
RXFP4	1q22	322 (18.67%)	94 (1.49%)	3.65	5.46e-140	1.4e-137	Altered group
OR10J3	1q23.2	322 (18.37%)	128 (1.77%)	3.37	4.56e-135	8.65e-133	Altered group
CRNN	1q21.3	322 (18.67%)	164 (2.05%)	3.19	2.1e-132	3.6e-130	Altered group
NCSTN	1q23.2	322 (18.37%)	154 (2.12%)	3.12	1.94e-124	2.25e-122	Altered group
NECTIN4	1q23.3	322 (18.19%)	164 (2.21%)	3.04	2.61e-121	2.55e-119	Altered group
PIP5K1A	1q21.3	322 (18.67%)	192 (2.52%)	2.89	1.82e-116	1.56e-114	Altered group
HAPLN2	1q23.1	321 (18.14%)	38 (0.70%)	4.7	3.03e-159	2.64e-156	Altered group
PGLYRP3	1q21.3	321 (18.14%)	129 (1.78%)	3.35	1.84e-133	3.34e-131	Altered group
CASQ1	1q23.2	321 (18.31%)	128 (1.89%)	3.27	1.44e-127	1.94e-125	Altered group
CLK2	1q22	321 (18.14%)	170 (2.30%)	2.98	5.08e-118	4.49e-116	Altered group
TDRKH	1q21.3	321 (18.61%)	162 (2.37%)	2.97	3.57e-116	3.03e-114	Altered group
NBPF10	1q21.1	321 (18.31%)	263 (3.60%)	2.35	2.57e-88	1.26e-86	Altered group
XIRP2	2q24.3	321 (19.62%)	636 (7.29%)	1.43	9.37e-47	2.01e-45	Altered group
NAXE	1q22	320 (18.55%)	34 (0.55%)	5.07	3.02e-178	1.77e-174	Altered group
TMEM79	1q22	320 (18.08%)	78 (1.12%)	4.01	2.35e-155	1.73e-152	Altered group
SLC27A3	1q21.3	320 (18.08%)	137 (1.98%)	3.19	2.74e-124	3.15e-122	Altered group
SNX27	1q21.3	320 (18.08%)	176 (2.24%)	3.01	1.36e-121	1.35e-119	Altered group
DDR2	1q23.3	320 (18.25%)	203 (2.54%)	2.84	1.26e-114	1.02e-112	Altered group
ANXA9	1q21.3	320 (18.08%)	173 (2.43%)	2.9	1.23e-112	9.45e-111	Altered group
CRABP2	1q23.1	319 (18.02%)	30 (0.52%)	5.12	1.77e-171	3.21e-168	Altered group
OR6Y1	1q23.1	319 (18.20%)	96 (1.31%)	3.8	3.63e-151	1.9e-148	Altered group
SLAMF9	1q23.2	319 (18.20%)	112 (1.61%)	3.5	4.97e-137	1.07e-134	Altered group
CTSS	1q21.3	319 (18.02%)	199 (2.59%)	2.8	1.34e-110	9.63e-109	Altered group
USP21	1q23.3	319 (18.02%)	180 (2.50%)	2.85	1.47e-110	1.05e-108	Altered group
FCER1A	1q23.2	318 (18.63%)	94 (1.30%)	3.84	3.6e-153	2.23e-150	Altered group
CD1B	1q23.1	318 (17.97%)	97 (1.32%)	3.77	4.01e-149	1.93e-146	Altered group
SELENBP1	1q21.3	318 (18.43%)	175 (2.13%)	3.12	2.02e-128	2.87e-126	Altered group
PRPF3	1q21.2	318 (18.43%)	202 (2.79%)	2.72	9.94e-106	6.41e-104	Altered group
PRRC2C	1q24.3	318 (18.14%)	260 (3.14%)	2.53	7.78e-100	4.47e-98	Altered group
TNN	1q25.1	318 (18.14%)	338 (4.18%)	2.12	1.45e-78	6.26e-77	Altered group
SLC25A44	1q22	317 (18.38%)	75 (1.18%)	3.96	1.44e-148	6.66e-146	Altered group
OR10X1	1q23.1	317 (18.08%)	107 (1.42%)	3.67	6.8e-147	2.54e-144	Altered group
MTX1	1q22	317 (17.91%)	95 (1.37%)	3.7	8.52e-143	2.71e-140	Altered group
MUC1	1q22	317 (17.91%)	111 (1.50%)	3.57	3.19e-141	9.14e-139	Altered group
ACKR1	1q23.2	317 (18.57%)	103 (1.58%)	3.55	1.54e-136	3.25e-134	Altered group
SLAMF1	1q23.3	317 (17.91%)	130 (1.71%)	3.39	4.36e-135	8.4e-133	Altered group
OR10K1	1q23.1	317 (18.08%)	106 (1.60%)	3.5	6.38e-134	1.17e-131	Altered group
SLAMF7	1q23.3	317 (17.91%)	133 (1.76%)	3.35	3.36e-133	6.03e-131	Altered group
KCNJ10	1q23.2	317 (18.08%)	136 (1.83%)	3.3	5.89e-131	9.36e-129	Altered group
GJA8	1q21.2	317 (18.38%)	275 (3.77%)	2.28	9.54e-85	4.49e-83	Altered group
SI	3q26.1	317 (18.48%)	724 (8.69%)	1.09	1.16e-29	2.1e-28	Altered group
AQP10	1q21.3	316 (18.32%)	110 (1.45%)	3.66	6.65e-147	2.52e-144	Altered group
RIT1	1q22	316 (18.32%)	101 (1.51%)	3.6	3.98e-138	9.09e-136	Altered group
PYGO2	1q21.3	316 (18.32%)	127 (1.90%)	3.27	1.6e-125	1.96e-123	Altered group
FCRL6	1q23.2	316 (18.03%)	127 (1.95%)	3.21	2.85e-121	2.76e-119	Altered group
PRUNE1	1q21.3	316 (18.32%)	173 (2.31%)	2.99	4.07e-118	3.64e-116	Altered group
CD244	1q23.3	316 (17.85%)	152 (2.18%)	3.03	3.79e-116	3.21e-114	Altered group
IL6R	1q21.3	315 (18.26%)	107 (1.35%)	3.75	3.08e-152	1.81e-149	Altered group
DAP3	1q22	315 (18.26%)	115 (1.40%)	3.7	6.68e-152	3.65e-149	Altered group
AIM2	1q23.1-q23.2	315 (17.97%)	88 (1.25%)	3.84	4.07e-148	1.8e-145	Altered group
RAB25	1q22	315 (18.26%)	92 (1.45%)	3.66	2.45e-137	5.32e-135	Altered group
IGSF8	1q23.2	315 (17.97%)	152 (2.05%)	3.13	9.91e-123	1.03e-120	Altered group
ITLN1	1q23.3	315 (18.27%)	147 (2.09%)	3.13	1.49e-121	1.47e-119	Altered group
SLC9C2	1q25.1	315 (18.69%)	218 (2.74%)	2.77	8.09e-111	5.87e-109	Altered group
ECM1	1q21.2	315 (18.26%)	211 (2.69%)	2.76	5.2e-109	3.63e-107	Altered group
MIR9-1HG	1q22	314 (17.74%)	54 (0.85%)	4.39	1.91e-158	1.61e-155	Altered group
CREB3L4	1q21.3	314 (17.74%)	111 (1.51%)	3.55	9.89e-139	2.35e-136	Altered group
GLMP	1q22	313 (18.14%)	76 (1.18%)	3.95	3.16e-147	1.24e-144	Altered group
MAEL	1q24.1	313 (17.86%)	147 (1.97%)	3.18	2.12e-124	2.45e-122	Altered group
NOS1AP	1q23.3	313 (17.68%)	157 (2.01%)	3.14	4.73e-124	5.27e-122	Altered group
HSPA6	1q23.3	313 (17.86%)	169 (2.41%)	2.89	1.78e-109	1.25e-107	Altered group
MINDY1	1q21.3	313 (18.14%)	185 (2.55%)	2.83	9.86e-109	6.78e-107	Altered group
TPM3	1q21.3	312 (17.13%)	96 (1.29%)	3.73	3.3e-143	1.11e-140	Altered group
ILF2	1q21.3	312 (17.63%)	115 (1.56%)	3.5	7.89e-136	1.61e-133	Altered group
OR10J5	1q23.2	312 (18.28%)	107 (1.71%)	3.42	1.79e-127	2.39e-125	Altered group
OR10Z1	1q23.1	312 (17.80%)	125 (1.82%)	3.29	6.21e-125	7.38e-123	Altered group
CD84	1q23.3	312 (17.63%)	143 (1.94%)	3.19	2.24e-123	2.43e-121	Altered group
ITLN2	1q23.3	312 (18.10%)	130 (1.93%)	3.23	1.07e-122	1.1e-120	Altered group
MTMR11	1q21.2	312 (18.09%)	190 (2.39%)	2.92	8.87e-116	7.37e-114	Altered group
GABPB2	1q21.3	312 (18.09%)	185 (2.63%)	2.78	2.58e-105	1.63e-103	Altered group
RYR1	19q13.2	312 (17.36%)	763 (8.40%)	1.05	2.09e-27	3.6e-26	Altered group
DMD	Xp21.2-p21.1	312 (17.99%)	834 (9.25%)	0.96	3.7e-24	5.62e-23	Altered group
C1ORF43	1q21.3	311 (18.03%)	90 (1.42%)	3.66	1.48e-135	2.94e-133	Altered group
HAX1	1q21.3	311 (17.57%)	95 (1.55%)	3.5	5.88e-127	7.69e-125	Altered group
B4GALT3	1q23.3	311 (18.04%)	136 (1.94%)	3.22	2.35e-123	2.54e-121	Altered group
SLAMF8	1q23.2	310 (17.68%)	107 (1.42%)	3.64	6.18e-142	1.86e-139	Altered group
SSR2	1q22	310 (17.97%)	89 (1.39%)	3.7	5.33e-137	1.14e-134	Altered group
SCAMP3	1q22	310 (17.51%)	123 (1.68%)	3.39	2.28e-130	3.53e-128	Altered group
NDUFS2	1q23.3	310 (17.98%)	148 (2.05%)	3.13	1.82e-120	1.74e-118	Altered group
NR1I3	1q23.3	310 (17.51%)	142 (2.06%)	3.09	7.75e-116	6.48e-114	Altered group
SLAMF6	1q23.2-q23.3	310 (17.68%)	127 (2.01%)	3.14	6.62e-115	5.42e-113	Altered group
CIART	1q21.2	310 (17.45%)	163 (2.28%)	2.93	2.04e-110	1.45e-108	Altered group
VPS45	1q21.2	310 (17.97%)	178 (2.48%)	2.86	1.63e-108	1.11e-106	Altered group
ATF6	1q23.3	310 (18.16%)	157 (2.43%)	2.9	3.3e-107	2.19e-105	Altered group
SELP	1q24.2	310 (17.08%)	192 (2.56%)	2.74	1.57e-102	9.55e-101	Altered group
PAQR6	1q22	309 (17.63%)	70 (1.14%)	3.96	7.65e-142	2.28e-139	Altered group
EFNA4	1q21.3	309 (17.91%)	107 (1.59%)	3.49	1.78e-131	2.89e-129	Altered group
THEM5	1q21.3	309 (17.91%)	139 (1.90%)	3.24	4.25e-125	5.15e-123	Altered group
USF1	1q23.3	309 (17.46%)	134 (1.86%)	3.23	6.4e-123	6.72e-121	Altered group
PSMD4	1q21.3	309 (17.46%)	164 (2.30%)	2.92	1.14e-109	8.07e-108	Altered group
BNIPL	1q21.3	309 (17.91%)	168 (2.48%)	2.85	3.79e-106	2.48e-104	Altered group
GOLPH3L	1q21.3	309 (17.91%)	180 (2.70%)	2.73	3.91e-100	2.26e-98	Altered group
CHD1L	1q21.1	309 (17.46%)	238 (3.46%)	2.33	1.84e-82	8.43e-81	Altered group
RYR3	15q13.3-q14	309 (17.26%)	649 (7.36%)	1.23	1.09e-34	2.1e-33	Altered group
CHTOP	1q21.3	308 (17.40%)	114 (1.80%)	3.27	1.13e-118	1.02e-116	Altered group
KMT2C	7q36.1	308 (18.06%)	801 (8.89%)	1.02	1.91e-26	3.2e-25	Altered group
MSTO1	1q22	307 (17.80%)	95 (1.30%)	3.77	1.03e-144	3.71e-142	Altered group
EFNA1	1q22	307 (17.34%)	102 (1.61%)	3.43	5.21e-124	5.78e-122	Altered group
APCS	1q23.2	307 (17.51%)	95 (1.69%)	3.37	3.7e-117	3.2e-115	Altered group
PMVK	1q21.3	306 (17.74%)	107 (1.45%)	3.61	3.87e-139	9.47e-137	Altered group
PLEKHO1	1q21.2	306 (17.74%)	174 (2.33%)	2.93	1.27e-111	9.49e-110	Altered group
CTSK	1q21.3	306 (17.74%)	184 (2.39%)	2.89	6.66e-111	4.87e-109	Altered group
TSACC	1q22	305 (17.68%)	52 (0.75%)	4.56	6.82e-166	7.63e-163	Altered group
LAMTOR2	1q22	305 (17.68%)	80 (1.19%)	3.89	2.03e-143	6.92e-141	Altered group
UBE2Q1	1q21.3	305 (17.68%)	102 (1.42%)	3.64	4.71e-138	1.06e-135	Altered group
SPRR3	1q21.3	305 (17.68%)	116 (1.63%)	3.44	3.5e-130	5.38e-128	Altered group
PPOX	1q23.3	305 (17.63%)	138 (1.97%)	3.16	1.95e-118	1.75e-116	Altered group
CYCSP52	1q23.1	305 (16.75%)	8 (0.31%)	5.75	8.07e-111	5.87e-109	Altered group
CERS2	1q21.3	305 (17.68%)	179 (2.49%)	2.83	1.21e-105	7.7e-104	Altered group
CRP	1q23.2	304 (17.34%)	97 (1.31%)	3.73	1.36e-141	4e-139	Altered group
EFNA3	1q21.3	304 (17.62%)	108 (1.63%)	3.44	1.07e-126	1.39e-124	Altered group
S100A7	1q21.3	304 (17.12%)	108 (1.62%)	3.4	4.24e-124	4.77e-122	Altered group
TUFT1	1q21.3	304 (17.62%)	160 (2.02%)	3.13	1.65e-121	1.62e-119	Altered group
TMOD4	1q21.3	303 (17.57%)	157 (2.28%)	2.94	4.1e-108	2.79e-106	Altered group
PMF1-BGLAP	1q22	302 (17.51%)	67 (1.09%)	4.01	3.75e-141	1.05e-138	Altered group
LCE1B	1q21.3	302 (17.51%)	113 (1.50%)	3.55	9.8e-136	1.99e-133	Altered group
SLC50A1	1q22	302 (17.51%)	99 (1.47%)	3.58	1.75e-131	2.86e-129	Altered group
CA14	1q21.2	302 (17.51%)	178 (2.22%)	2.98	9.19e-115	7.47e-113	Altered group
VPS72	1q21.3	302 (17.51%)	168 (2.40%)	2.86	5.58e-105	3.5e-103	Altered group
VHLL	1q22	301 (17.45%)	51 (0.80%)	4.44	9.23e-155	6.38e-152	Altered group
CKS1B	1q21.3	301 (17.45%)	87 (1.36%)	3.69	1.72e-132	2.98e-130	Altered group
CFAP141	1q21.3	301 (17.45%)	78 (1.33%)	3.72	4.13e-129	6.1e-127	Altered group
SLC39A1	1q21.3	301 (17.01%)	105 (1.49%)	3.51	4.29e-129	6.26e-127	Altered group
LCE2C	1q21.3	301 (17.45%)	120 (1.70%)	3.36	4.5e-125	5.42e-123	Altered group
S100A14	1q21.3	301 (17.01%)	89 (1.45%)	3.55	3.05e-124	3.47e-122	Altered group
MRPL9	1q21.3	301 (17.45%)	131 (1.86%)	3.23	8.2e-120	7.68e-118	Altered group
S100A4	1q21.3	301 (16.95%)	97 (1.58%)	3.42	1.22e-119	1.13e-117	Altered group
S100A13	1q21.3	301 (17.01%)	92 (1.56%)	3.44	1.33e-118	1.21e-116	Altered group
DNM3	1q24.3	301 (17.17%)	178 (2.22%)	2.95	2.49e-112	1.9e-110	Altered group
FCGR3A	1q23.3	301 (17.63%)	123 (2.00%)	3.14	1.2e-111	8.99e-110	Altered group
ANP32E	1q21.2	301 (17.45%)	154 (2.23%)	2.97	1.05e-108	7.23e-107	Altered group
SCNM1	1q21.3	301 (17.45%)	159 (2.47%)	2.82	6.68e-100	3.85e-98	Altered group
HJV	1q21.1	301 (17.45%)	215 (2.78%)	2.65	1.82e-98	1.04e-96	Altered group
SCARNA4	1q22	300 (17.39%)	70 (1.24%)	3.8	4.31e-129	6.26e-127	Altered group
SNORA80E	1q22	300 (17.39%)	70 (1.24%)	3.8	4.31e-129	6.26e-127	Altered group
LCE2B	1q21.3	300 (17.39%)	121 (1.66%)	3.39	5.89e-127	7.69e-125	Altered group
LCE2D	1q21.3	300 (17.39%)	115 (1.66%)	3.39	8.87e-125	1.05e-122	Altered group
RAB13	1q21.3	300 (16.95%)	99 (1.68%)	3.33	2.12e-114	1.69e-112	Altered group
TNFAIP8L2	1q21.3	300 (17.39%)	157 (2.22%)	2.97	6.36e-109	4.41e-107	Altered group
FCGR1A	1q21.2	300 (17.39%)	205 (3.03%)	2.52	1.25e-88	6.21e-87	Altered group
FMO5	1q21.1	300 (17.39%)	222 (3.17%)	2.46	1.02e-86	4.88e-85	Altered group
FAT4	4q28.1	300 (17.64%)	686 (7.57%)	1.22	5.04e-34	9.66e-33	Altered group
BGLAP	1q22	299 (17.33%)	53 (0.98%)	4.14	5.5e-136	1.14e-133	Altered group
JTB	1q21.3	299 (16.89%)	84 (1.28%)	3.73	1.36e-132	2.39e-130	Altered group
KRTCAP2	1q22	299 (17.33%)	88 (1.44%)	3.59	8.91e-126	1.11e-123	Altered group
S100A7L2	1q21.3	299 (17.33%)	103 (1.62%)	3.42	4.62e-122	4.68e-120	Altered group
KCNJ9	1q23.2	299 (16.89%)	116 (1.66%)	3.35	7.02e-122	7.05e-120	Altered group
S100A8	1q21.3	299 (17.33%)	106 (1.73%)	3.33	5.94e-117	5.09e-115	Altered group
F11R	1q23.3	299 (17.34%)	148 (2.04%)	3.09	2.24e-114	1.77e-112	Altered group
NIT1	1q23.3	299 (17.34%)	134 (2.01%)	3.11	4.57e-112	3.45e-110	Altered group
LYSMD1	1q21.3	299 (17.33%)	158 (2.37%)	2.87	1.58e-102	9.55e-101	Altered group
MCL1	1q21.2	299 (17.33%)	179 (2.69%)	2.69	4.89e-95	2.66e-93	Altered group
ASPM	1q31.3	299 (18.17%)	394 (4.59%)	1.99	9.14e-70	3.41e-68	Altered group
FAM135B	8q24.23	299 (17.86%)	927 (10.42%)	0.78	1.09e-16	8.67e-16	Altered group
PMF1	1q22	298 (17.28%)	59 (1.08%)	4	4.41e-132	7.35e-130	Altered group
LCE1E	1q21.3	298 (17.28%)	113 (1.53%)	3.49	1.23e-130	1.95e-128	Altered group
S100A16	1q21.3	298 (16.84%)	98 (1.44%)	3.55	7.31e-128	1.01e-125	Altered group
GBAP1	1q22	298 (16.84%)	84 (1.51%)	3.48	4.2e-116	3.54e-114	Altered group
FCGR2A	1q23.3	298 (17.00%)	129 (1.89%)	3.17	2.49e-114	1.95e-112	Altered group
DPM3	1q22	298 (17.28%)	87 (1.65%)	3.39	3.58e-112	2.72e-110	Altered group
C1ORF56	1q21.3	298 (17.28%)	161 (2.24%)	2.95	8.25e-108	5.59e-106	Altered group
ENSA	1q21.3	298 (17.28%)	172 (2.58%)	2.74	6.6e-97	3.67e-95	Altered group
GJA5	1q21.2	298 (17.28%)	222 (3.24%)	2.41	1.31e-83	6.09e-82	Altered group
LENEP	1q21.3	297 (17.22%)	86 (1.32%)	3.71	3.07e-132	5.23e-130	Altered group
LCE1C	1q21.3	297 (17.22%)	113 (1.53%)	3.49	5.44e-130	8.26e-128	Altered group
SPRR2G	1q21.3	297 (16.78%)	105 (1.45%)	3.53	1.18e-129	1.75e-127	Altered group
S100A1	1q21.3	297 (16.78%)	91 (1.44%)	3.54	1.25e-123	1.37e-121	Altered group
UAP1	1q23.3	297 (17.39%)	130 (1.77%)	3.3	4.36e-123	4.62e-121	Altered group
LELP1	1q21.3	297 (16.78%)	112 (1.68%)	3.32	4.43e-118	3.95e-116	Altered group
FCGR3B	1q23.3	297 (16.94%)	124 (1.78%)	3.25	8.56e-118	7.54e-116	Altered group
RUSC1-AS1	1q22	297 (17.22%)	78 (1.52%)	3.5	9.14e-114	7.14e-112	Altered group
MLLT11	1q21.3	297 (17.22%)	149 (2.16%)	3	3.55e-108	2.42e-106	Altered group
APH1A	1q21.2	297 (16.78%)	159 (2.36%)	2.83	2.42e-99	1.39e-97	Altered group
LYST	1q42.3	297 (17.46%)	436 (4.87%)	1.84	2.92e-62	9.51e-61	Altered group
ADGRV1	5q14.3	297 (17.67%)	662 (7.35%)	1.27	1.11e-35	2.14e-34	Altered group
SPRR2E	1q21.3	296 (16.72%)	101 (1.37%)	3.61	1.49e-132	2.59e-130	Altered group
LCE3E	1q21.3	296 (17.16%)	109 (1.53%)	3.48	8.09e-128	1.11e-125	Altered group
RPS27	1q21.3	296 (16.72%)	77 (1.26%)	3.73	8.82e-128	1.21e-125	Altered group
LCE5A	1q21.3	296 (17.16%)	116 (1.61%)	3.41	1.79e-125	2.18e-123	Altered group
S100A3	1q21.3	296 (16.72%)	101 (1.55%)	3.43	1.02e-120	9.75e-119	Altered group
S100A2	1q21.3	296 (16.72%)	97 (1.58%)	3.4	4.6e-117	3.96e-115	Altered group
PSMB4	1q21.3	296 (17.16%)	145 (2.00%)	3.1	1.04e-113	8.03e-112	Altered group
BRINP3	1q31.1	296 (16.99%)	363 (4.43%)	1.94	6.28e-65	2.19e-63	Altered group
MUC17	7q22.1	296 (17.45%)	702 (7.84%)	1.16	9.9e-31	1.84e-29	Altered group
SPRR2D	1q21.3	295 (17.10%)	101 (1.46%)	3.55	1.61e-128	2.3e-126	Altered group
S100A9	1q21.3	295 (17.10%)	102 (1.53%)	3.48	2.87e-124	3.28e-122	Altered group
MSTO2P	1q22	295 (17.10%)	69 (1.26%)	3.76	4.34e-124	4.86e-122	Altered group
LCE2A	1q21.3	295 (17.10%)	112 (1.68%)	3.35	1.57e-119	1.46e-117	Altered group
CD48	1q23.3	295 (17.11%)	123 (1.76%)	3.28	7.3e-119	6.68e-117	Altered group
LCE1F	1q21.3	295 (17.10%)	116 (1.74%)	3.3	1.17e-117	1.02e-115	Altered group
LMX1A	1q23.3	295 (16.83%)	150 (1.93%)	3.12	5.16e-116	4.34e-114	Altered group
FCGR2B	1q23.3	295 (16.83%)	121 (1.84%)	3.19	2.46e-112	1.88e-110	Altered group
FCRLA	1q23.3	295 (16.83%)	150 (2.28%)	2.88	1.62e-100	9.49e-99	Altered group
VSIG8	1q23.2	294 (16.51%)	102 (1.46%)	3.49	1e-124	1.18e-122	Altered group
SPRR2A	1q21.3	294 (16.61%)	96 (1.44%)	3.53	3.42e-124	3.86e-122	Altered group
UHMK1	1q23.3	294 (17.69%)	110 (1.68%)	3.4	3.34e-122	3.42e-120	Altered group
PIAS3	1q21.1	294 (16.61%)	225 (2.63%)	2.66	3.27e-98	1.84e-96	Altered group
SF3B4	1q21.2	294 (16.61%)	169 (2.51%)	2.73	2.21e-94	1.2e-92	Altered group
OR6P1	1q23.1	293 (16.71%)	59 (1.07%)	3.97	9.38e-129	1.35e-126	Altered group
TAGLN2	1q23.2	293 (16.71%)	91 (1.35%)	3.63	1.6e-128	2.29e-126	Altered group
PIGM	1q23.2	293 (16.71%)	108 (1.50%)	3.48	5.36e-126	6.78e-124	Altered group
SPRR2B	1q21.3	293 (16.55%)	103 (1.55%)	3.42	4.94e-120	4.67e-118	Altered group
PEX19	1q23.2	293 (16.71%)	102 (1.68%)	3.32	4.38e-113	3.39e-111	Altered group
KLHDC9	1q23.3	293 (17.00%)	129 (1.93%)	3.14	3.13e-111	2.32e-109	Altered group
PBX1	1q23.3	293 (17.16%)	140 (2.20%)	2.96	6.29e-103	3.88e-101	Altered group
NOTCH2NLA	1q21.1	293 (16.99%)	216 (3.03%)	2.49	2.67e-86	1.27e-84	Altered group
SPRR2F	1q21.3	292 (16.50%)	86 (1.29%)	3.68	2.58e-128	3.61e-126	Altered group
LCE4A	1q21.3	292 (16.93%)	100 (1.47%)	3.53	1.34e-125	1.67e-123	Altered group
SNAPIN	1q21.3	292 (16.50%)	100 (1.51%)	3.45	2.18e-120	2.07e-118	Altered group
LCE3D	1q21.3	292 (16.93%)	117 (1.67%)	3.34	6.08e-120	5.71e-118	Altered group
NUF2	1q23.3	292 (17.10%)	134 (1.81%)	3.24	5.52e-119	5.07e-117	Altered group
S100A12	1q21.3	292 (16.93%)	100 (1.63%)	3.38	8.4e-116	7e-114	Altered group
DCST1-AS1	1q21.3	292 (16.93%)	87 (1.53%)	3.47	9.08e-116	7.52e-114	Altered group
S100A5	1q21.3	292 (16.50%)	97 (1.58%)	3.38	9.89e-115	8.02e-113	Altered group
TOMM40L	1q23.3	292 (16.94%)	127 (1.87%)	3.18	1.03e-112	7.9e-111	Altered group
THEM4	1q21.3	292 (16.93%)	126 (1.91%)	3.15	2.35e-110	1.67e-108	Altered group
S100A11	1q21.3	292 (16.93%)	112 (1.85%)	3.19	6.4e-109	4.42e-107	Altered group
CDC42SE1	1q21.3	292 (16.66%)	147 (2.16%)	2.95	4.87e-103	3.02e-101	Altered group
CEP350	1q25.2	292 (17.44%)	305 (3.68%)	2.24	3.48e-79	1.52e-77	Altered group
SPRR1B	1q21.3	291 (16.87%)	102 (1.39%)	3.61	1.74e-131	2.86e-129	Altered group
S100A7A	1q21.3	291 (16.87%)	106 (1.49%)	3.5	2.5e-126	3.23e-124	Altered group
NBPF9	1q21.2	291 (16.44%)	218 (2.69%)	2.61	1.26e-93	6.78e-92	Altered group
LCE1A	1q21.3	290 (16.81%)	109 (1.39%)	3.6	1.58e-133	2.87e-131	Altered group
KPLCE		290 (16.81%)	94 (1.34%)	3.65	1.26e-130	1.98e-128	Altered group
SPRR4	1q21.3	290 (16.81%)	96 (1.40%)	3.58	5.42e-127	7.16e-125	Altered group
S100A6	1q21.3	290 (16.38%)	95 (1.39%)	3.56	1.9e-124	2.21e-122	Altered group
SMCP	1q21.3	290 (16.81%)	106 (1.53%)	3.46	7.01e-123	7.32e-121	Altered group
LORICRIN	1q21.3	290 (16.38%)	90 (1.41%)	3.54	1.06e-120	1.01e-118	Altered group
C2CD4D	1q21.3	290 (16.81%)	120 (1.82%)	3.21	8.16e-112	6.15e-110	Altered group
SRGAP2D	1q21.1	290 (16.38%)	254 (3.41%)	2.26	6.3e-76	2.64e-74	Altered group
FAM72C	1q21.1	290 (16.38%)	262 (3.52%)	2.22	5.84e-74	2.38e-72	Altered group
RXRG	1q23.3	289 (16.49%)	141 (1.84%)	3.16	1.46e-114	1.16e-112	Altered group
RIIAD1	1q21.3	289 (16.75%)	127 (1.97%)	3.09	2.48e-106	1.63e-104	Altered group
C1ORF54	1q21.2	289 (16.75%)	150 (2.19%)	2.93	2.49e-102	1.5e-100	Altered group
PRKAB2	1q21.1	289 (16.75%)	188 (2.60%)	2.69	7.66e-94	4.13e-92	Altered group
PDZK1	1q21.1	289 (16.75%)	197 (2.81%)	2.58	2.44e-88	1.2e-86	Altered group
NLRP3	1q44	289 (17.27%)	367 (4.26%)	2.02	1.5e-68	5.44e-67	Altered group
DUSP12	1q23.3	288 (16.87%)	110 (1.53%)	3.47	1.29e-124	1.51e-122	Altered group
MRPS21	1q21.2	288 (16.70%)	153 (2.04%)	3.03	5.49e-109	3.82e-107	Altered group
UFC1	1q23.3	288 (16.71%)	125 (1.92%)	3.12	1.66e-107	1.11e-105	Altered group
ADAMTSL4-AS1	1q21.2	288 (16.70%)	157 (2.44%)	2.77	1.48e-93	7.95e-92	Altered group
NBPF14	1q21.2	288 (16.70%)	219 (3.04%)	2.46	7.95e-84	3.71e-82	Altered group
SNHG28	1q23.2	287 (16.81%)	75 (1.23%)	3.78	4.2e-127	5.58e-125	Altered group
CRCT1	1q21.3	287 (16.64%)	102 (1.43%)	3.54	1.5e-125	1.85e-123	Altered group
LCE3B	1q21.3	287 (16.64%)	93 (1.37%)	3.6	1.53e-125	1.88e-123	Altered group
LCE3A	1q21.3	287 (16.64%)	102 (1.47%)	3.5	5.65e-123	5.96e-121	Altered group
POU5F1P4	1q22	287 (16.64%)	67 (1.32%)	3.66	3.87e-114	3.03e-112	Altered group
NBPF18P	1q21.3	287 (16.64%)	108 (1.73%)	3.27	8.85e-111	6.4e-109	Altered group
DEDD	1q23.3	287 (16.21%)	137 (1.88%)	3.11	2.29e-109	1.61e-107	Altered group
S100A10	1q21.3	287 (16.64%)	115 (1.84%)	3.18	1.49e-107	1e-105	Altered group
TNFAIP8L2-SCNM1	1q21.3	287 (16.64%)	134 (2.09%)	3	7.83e-102	4.67e-100	Altered group
CFAP126	1q23.3	287 (16.21%)	111 (1.92%)	3.08	5.85e-100	3.38e-98	Altered group
PEX11B	1q21.1	287 (16.64%)	192 (2.69%)	2.63	2.26e-90	1.17e-88	Altered group
PEA15	1q23.2	286 (16.31%)	93 (1.33%)	3.61	3.54e-126	4.49e-124	Altered group
LCE6A	1q21.3	286 (16.58%)	90 (1.35%)	3.62	5.05e-125	6.02e-123	Altered group
LCE1D	1q21.3	286 (16.58%)	105 (1.52%)	3.45	7.12e-121	6.89e-119	Altered group
ILDR2	1q24.1	286 (16.75%)	147 (1.84%)	3.19	3.52e-117	3.05e-115	Altered group
FCRLB	1q23.3	286 (16.75%)	118 (1.88%)	3.16	5.65e-107	3.73e-105	Altered group
SUCO	1q24.3	286 (16.31%)	180 (2.40%)	2.77	1.28e-96	7.08e-95	Altered group
TXNIP	1q21.1	286 (16.58%)	225 (3.06%)	2.44	1.16e-82	5.31e-81	Altered group
ACP6	1q21.2	286 (16.58%)	210 (3.06%)	2.44	3.53e-81	1.59e-79	Altered group
FAT3	11q14.3	286 (16.30%)	723 (8.37%)	0.96	6.92e-22	9.24e-21	Altered group
PCP4L1	1q23.3	285 (16.10%)	108 (1.59%)	3.34	2.17e-114	1.72e-112	Altered group
OAZ3	1q21.3	285 (16.52%)	122 (1.92%)	3.1	1.08e-104	6.71e-103	Altered group
DCAF6	1q24.2	285 (17.09%)	174 (2.32%)	2.88	6.95e-103	4.28e-101	Altered group
FLG-AS1	1q21.3	284 (16.46%)	93 (1.40%)	3.56	3.41e-122	3.49e-120	Altered group
SPRR1A	1q21.3	284 (16.46%)	101 (1.52%)	3.44	3.87e-118	3.47e-116	Altered group
ASH1L-AS1	1q22	284 (16.46%)	63 (1.22%)	3.76	1.92e-116	1.63e-114	Altered group
MROH9	1q24.3	284 (17.51%)	171 (2.21%)	2.99	4.91e-109	3.44e-107	Altered group
FCER1G	1q23.3	284 (16.05%)	114 (1.84%)	3.13	3.58e-103	2.23e-101	Altered group
MPZ	1q23.3	284 (16.47%)	115 (1.99%)	3.05	5.09e-99	2.91e-97	Altered group
FCGR1BP	1p11.2	284 (16.46%)	192 (2.69%)	2.61	9.58e-89	4.75e-87	Altered group
PPIAL4G	1q21.2	284 (16.46%)	202 (3.16%)	2.38	1.54e-76	6.49e-75	Altered group
KCNT2	1q31.3	284 (17.29%)	329 (3.77%)	2.2	4.14e-76	1.74e-74	Altered group
CRB1	1q31.3	284 (16.16%)	345 (4.10%)	1.98	5.4e-64	1.83e-62	Altered group
KMT2D	12q13.12	284 (16.45%)	732 (8.12%)	1.02	5.34e-24	7.99e-23	Altered group
SPRR2C	1q21.3	283 (15.99%)	84 (1.26%)	3.66	8.23e-124	9.09e-122	Altered group
CCDC190	1q23.3	283 (15.99%)	106 (1.44%)	3.48	6.51e-122	6.57e-120	Altered group
LINC01133	1q23.2	283 (16.14%)	75 (1.32%)	3.61	3.91e-115	3.22e-113	Altered group
NHLH1	1q23.2	283 (16.14%)	100 (1.55%)	3.38	9.49e-114	7.39e-112	Altered group
SDHC	1q23.3	283 (16.42%)	116 (1.80%)	3.19	2.03e-107	1.36e-105	Altered group
C2CD4D-AS1	1q21.3	283 (16.41%)	116 (1.83%)	3.17	3.55e-106	2.33e-104	Altered group
FER1L6	8q24.13	283 (17.93%)	781 (8.75%)	1.03	3.34e-25	5.32e-24	Altered group
VPS13B	8q22.2	283 (16.91%)	780 (8.68%)	0.96	4.24e-22	5.74e-21	Altered group
PRR9	1q21.3	282 (15.93%)	87 (1.31%)	3.61	1.47e-121	1.46e-119	Altered group
RGS4	1q23.3	282 (16.69%)	121 (1.72%)	3.28	1.3e-114	1.05e-112	Altered group
TSTD1	1q23.3	282 (16.36%)	112 (1.88%)	3.12	5.11e-102	3.05e-100	Altered group
APOA2	1q23.3	282 (15.93%)	113 (1.85%)	3.1	7.71e-101	4.52e-99	Altered group
PFDN2	1q23.3	282 (16.36%)	128 (2.13%)	2.94	1.17e-95	6.41e-94	Altered group
PTPRD	9p24.1-p23	282 (15.86%)	763 (8.40%)	0.92	5.31e-20	6.08e-19	Altered group
LCE3C	1q21.3	281 (16.29%)	94 (1.25%)	3.71	2.07e-131	3.33e-129	Altered group
GPR161	1q24.2	281 (17.32%)	118 (1.68%)	3.36	4.74e-119	4.37e-117	Altered group
RGS5	1q23.3	281 (16.45%)	99 (1.67%)	3.3	1.26e-107	8.47e-106	Altered group
FALEC	1q21.2	281 (16.29%)	148 (2.33%)	2.81	4.58e-92	2.41e-90	Altered group
PCDH15	10q21.1	281 (15.79%)	658 (7.36%)	1.1	1.32e-26	2.22e-25	Altered group
DUSP23	1q23.2	280 (16.40%)	69 (1.06%)	3.95	3.25e-132	5.5e-130	Altered group
NBPF20	1q21.1	280 (16.23%)	194 (2.86%)	2.5	1.3e-81	5.88e-80	Altered group
NBPF12	1q21.1	280 (16.23%)	200 (3.05%)	2.41	3.22e-77	1.37e-75	Altered group
CCDC181	1q24.2	279 (16.67%)	132 (1.71%)	3.29	1.02e-117	8.93e-116	Altered group
LINC01704	1q23.1	279 (15.92%)	22 (0.60%)	4.73	1.32e-114	1.06e-112	Altered group
SPATA46	1q23.3	279 (16.79%)	101 (1.75%)	3.26	1.05e-105	6.74e-104	Altered group
POGK	1q24.1	279 (15.92%)	120 (1.84%)	3.11	7.26e-103	4.46e-101	Altered group
GPR89A	1q21.1	279 (16.17%)	191 (2.64%)	2.61	2.05e-87	9.97e-86	Altered group
LRRC52	1q24.1	278 (16.13%)	109 (1.45%)	3.47	2.2e-121	2.16e-119	Altered group
C1ORF226	1q23.3	278 (16.73%)	103 (1.59%)	3.39	2.38e-114	1.88e-112	Altered group
ALDH9A1	1q24.1	278 (15.86%)	113 (1.84%)	3.11	2.11e-100	1.23e-98	Altered group
KIF26B	1q44	278 (16.68%)	399 (4.47%)	1.9	6.86e-61	2.17e-59	Altered group
TG	8q24.22	278 (16.38%)	912 (10.18%)	0.69	1.26e-12	5.62e-12	Altered group
PTEN	10q23.31	278 (16.25%)	1049 (11.88%)	0.45	1.373e-06	2.497e-06	Altered group
POU2F1	1q24.2	277 (16.90%)	131 (1.70%)	3.32	9.8e-119	8.93e-117	Altered group
HSD17B7	1q23.3	277 (16.67%)	101 (1.62%)	3.36	1.16e-111	8.73e-110	Altered group
POLR3C	1q21.1	277 (16.06%)	218 (2.83%)	2.51	5.3e-84	2.48e-82	Altered group
GPR89B	1q21.2	277 (16.06%)	182 (2.69%)	2.58	9.5e-84	4.42e-82	Altered group
RNF115	1q21.1	277 (16.06%)	197 (2.79%)	2.53	9.94e-83	4.57e-81	Altered group
GPA33	1q24.1	276 (15.74%)	113 (1.63%)	3.27	1.61e-109	1.14e-107	Altered group
KIFAP3	1q24.2	276 (15.74%)	156 (2.05%)	2.94	2.7e-100	1.56e-98	Altered group
NUDT17	1q21.1	276 (15.54%)	198 (2.82%)	2.46	1.22e-78	5.27e-77	Altered group
CACNA1S	1q32.1	276 (16.50%)	295 (3.50%)	2.24	9.23e-75	3.8e-73	Altered group
H2BC21	1q21.2	276 (15.59%)	205 (3.11%)	2.33	4.93e-72	1.88e-70	Altered group
COL22A1	8q24.23-q24.3	276 (16.15%)	886 (9.84%)	0.71	2.17e-13	1.09e-12	Altered group
CADM3-AS1	1q23.2	275 (16.11%)	47 (0.80%)	4.33	4.65e-134	8.67e-132	Altered group
SH2D1B	1q23.3	275 (16.11%)	107 (1.44%)	3.49	7.46e-121	7.19e-119	Altered group
UCK2	1q24.1	275 (16.27%)	107 (1.59%)	3.36	7.68e-113	5.92e-111	Altered group
NBPF15	1q21.1	275 (15.94%)	190 (2.67%)	2.58	3.14e-84	1.47e-82	Altered group
CFH	1q31.3	275 (16.84%)	283 (3.40%)	2.31	5.74e-78	2.46e-76	Altered group
BRINP2	1q25.2	274 (15.78%)	232 (2.96%)	2.41	2.85e-79	1.25e-77	Altered group
H2AC20	1q21.2	274 (15.88%)	203 (2.98%)	2.41	2.45e-76	1.03e-74	Altered group
APOB	2p24.1	274 (15.77%)	595 (6.70%)	1.24	4.78e-31	8.91e-30	Altered group
SUMO1P3	1q23.2	273 (15.57%)	80 (1.43%)	3.44	1.97e-105	1.25e-103	Altered group
RASAL2	1q25.2	273 (15.73%)	211 (2.88%)	2.45	5.01e-79	2.19e-77	Altered group
H2BC18	1q21.2	273 (15.83%)	199 (3.15%)	2.33	4.05e-71	1.53e-69	Altered group
MECOM	3q26.2	273 (16.07%)	738 (8.45%)	0.93	8.46e-20	9.51e-19	Altered group
PLEC	8q24.3	273 (15.51%)	885 (9.95%)	0.64	5.06e-11	1.77e-10	Altered group
FMO1	1q24.3	272 (15.67%)	151 (1.94%)	3.02	5.99e-103	3.71e-101	Altered group
CEP170	1q43	272 (16.15%)	300 (3.39%)	2.25	6.82e-75	2.81e-73	Altered group
AHCTF1	1q44	272 (16.48%)	366 (4.23%)	1.96	3.56e-62	1.15e-60	Altered group
DNAH11	7p15.3	272 (15.74%)	628 (7.45%)	1.08	7.94e-25	1.25e-23	Altered group
FAM78B	1q24.1	271 (15.46%)	102 (1.31%)	3.56	3.74e-122	3.81e-120	Altered group
SELE	1q24.2	271 (15.61%)	151 (1.93%)	3.02	8.36e-103	5.12e-101	Altered group
CD160	1q21.1	271 (15.71%)	186 (2.72%)	2.53	2.74e-80	1.22e-78	Altered group
BOLA1	1q21.2	271 (15.26%)	195 (3.08%)	2.31	6.99e-69	2.56e-67	Altered group
RABGAP1L	1q25.1	270 (15.55%)	184 (2.40%)	2.7	3.32e-89	1.69e-87	Altered group
POLR3GL	1q21.1	270 (15.65%)	193 (2.75%)	2.51	1.59e-79	6.99e-78	Altered group
MACF1	1p34.3	270 (14.84%)	698 (7.73%)	0.94	7.85e-20	8.85e-19	Altered group
FCGR2C	1q23.3	269 (15.76%)	91 (1.52%)	3.37	1.73e-105	1.1e-103	Altered group
FAM72D	1q21.1	269 (15.59%)	180 (2.66%)	2.55	3.45e-80	1.53e-78	Altered group
HSPA7	1q23.3	268 (15.70%)	89 (1.49%)	3.4	6.46e-106	4.19e-104	Altered group
RPL31P11	1q23.3	268 (15.70%)	89 (1.49%)	3.4	6.46e-106	4.19e-104	Altered group
RC3H1	1q25.1	268 (16.07%)	170 (2.06%)	2.97	1.04e-102	6.34e-101	Altered group
NBPF11	1q21.2	268 (15.54%)	181 (2.68%)	2.53	4.47e-79	1.95e-77	Altered group
H2AC21	1q21.2	268 (15.54%)	201 (2.92%)	2.41	9.7e-75	3.99e-73	Altered group
DNAH9	17p12	268 (16.52%)	662 (7.53%)	1.13	3.56e-27	6.1e-26	Altered group
FMO3	1q24.3	267 (15.38%)	146 (2.04%)	2.91	1.56e-94	8.47e-93	Altered group
H3C13	1q21.2	267 (15.48%)	197 (2.69%)	2.52	2.76e-80	1.23e-78	Altered group
SEC22B	1p12	267 (15.48%)	177 (2.80%)	2.47	1.16e-74	4.76e-73	Altered group
FAM72B	1p11.2	267 (15.08%)	180 (2.85%)	2.41	1.28e-71	4.86e-70	Altered group
PCNX2	1q42.2	267 (15.52%)	363 (4.07%)	1.93	3.27e-59	9.93e-58	Altered group
PPIAL4A	1p11.2	266 (15.42%)	181 (2.85%)	2.44	2.22e-73	8.61e-72	Altered group
DNAH7	2q32.3	266 (15.95%)	557 (6.38%)	1.32	7.87e-34	1.5e-32	Altered group
LRP2	2q31.1	266 (15.51%)	596 (7.18%)	1.11	2.99e-25	4.77e-24	Altered group
RCSD1	1q24.2	265 (15.52%)	116 (1.64%)	3.24	6.23e-106	4.06e-104	Altered group
TBX19	1q24.2	264 (15.61%)	115 (1.65%)	3.24	2.67e-105	1.68e-103	Altered group
ANKRD20A12P	4	264 (15.30%)	175 (2.77%)	2.47	8.74e-74	3.56e-72	Altered group
NFASC	1q32.1	264 (16.18%)	356 (4.17%)	1.96	6.07e-60	1.87e-58	Altered group
FIRRM		263 (15.56%)	130 (1.78%)	3.13	1.98e-102	1.19e-100	Altered group
H2BP1	1p11.2	263 (15.25%)	172 (2.72%)	2.49	3.27e-74	1.33e-72	Altered group
LIX1L	1q21.1	263 (15.25%)	175 (2.77%)	2.46	2.74e-73	1.06e-71	Altered group
NBPF8	1p11.2	263 (15.25%)	178 (2.81%)	2.44	2.23e-72	8.54e-71	Altered group
FMO2	1q24.3	262 (16.15%)	132 (1.73%)	3.23	8.61e-109	5.94e-107	Altered group
AXDND1	1q25.2	262 (15.83%)	198 (2.56%)	2.63	2.93e-85	1.39e-83	Altered group
TDRD5	1q25.2	262 (15.06%)	214 (2.74%)	2.46	3.32e-77	1.42e-75	Altered group
NBPF25P	1q21.1	262 (15.19%)	173 (2.66%)	2.52	1.2e-75	5e-74	Altered group
ANKRD34A	1q21.1	262 (15.19%)	174 (2.67%)	2.51	2.44e-75	1.01e-73	Altered group
EMBP1	1p11.2	262 (15.19%)	172 (2.72%)	2.48	1.03e-73	4.06e-72	Altered group
FCGR1CP	1q21.1	262 (15.19%)	172 (2.72%)	2.48	1.03e-73	4.06e-72	Altered group
H2AC18	1q21.2	262 (15.19%)	172 (2.72%)	2.48	1.03e-73	4.06e-72	Altered group
H2BC20P	1q21.2	262 (15.19%)	172 (2.72%)	2.48	1.03e-73	4.06e-72	Altered group
H3C15	1q21.2	262 (15.19%)	172 (2.72%)	2.48	1.03e-73	4.06e-72	Altered group
H4C14	1q21.2	262 (15.19%)	172 (2.72%)	2.48	1.03e-73	4.06e-72	Altered group
LINC00623	1p11.2	262 (15.19%)	172 (2.72%)	2.48	1.03e-73	4.06e-72	Altered group
LINC00624	1q21.1-q21.2	262 (15.19%)	172 (2.72%)	2.48	1.03e-73	4.06e-72	Altered group
LINC00869	1q21.2	262 (15.19%)	172 (2.72%)	2.48	1.03e-73	4.06e-72	Altered group
LINC01138	1q21.2	262 (15.19%)	172 (2.72%)	2.48	1.03e-73	4.06e-72	Altered group
LINC02591	1q21.1	262 (15.19%)	172 (2.72%)	2.48	1.03e-73	4.06e-72	Altered group
LOC653513	1q21.2	262 (15.19%)	172 (2.72%)	2.48	1.03e-73	4.06e-72	Altered group
LOC728989	1q21.1	262 (15.19%)	172 (2.72%)	2.48	1.03e-73	4.06e-72	Altered group
LSP1P5	1q21.1	262 (15.19%)	172 (2.72%)	2.48	1.03e-73	4.06e-72	Altered group
PDIA3P1	1q21.1	262 (15.19%)	172 (2.72%)	2.48	1.03e-73	4.06e-72	Altered group
PFN1P2	1p11.2	262 (15.19%)	172 (2.72%)	2.48	1.03e-73	4.06e-72	Altered group
PPIAL4E	1q21.1	262 (15.19%)	172 (2.72%)	2.48	1.03e-73	4.06e-72	Altered group
SRGAP2-AS1	1p11.2	262 (15.19%)	172 (2.72%)	2.48	1.03e-73	4.06e-72	Altered group
GNRHR2	1q21.1	262 (15.19%)	173 (2.74%)	2.47	2.09e-73	8.15e-72	Altered group
NBPF13P	1q21.1	262 (15.19%)	173 (2.74%)	2.47	2.09e-73	8.15e-72	Altered group
NBPF17P	1q21.1	262 (15.19%)	173 (2.74%)	2.47	2.09e-73	8.15e-72	Altered group
PDZK1P1	1q21.2	262 (15.19%)	173 (2.74%)	2.47	2.09e-73	8.15e-72	Altered group
PPIAL4D	1q21.1	262 (15.19%)	173 (2.74%)	2.47	2.09e-73	8.15e-72	Altered group
RBM8A	1q21.1	262 (15.19%)	173 (2.74%)	2.47	2.09e-73	8.15e-72	Altered group
COL14A1	8q24.12	262 (15.67%)	760 (8.45%)	0.89	5.81e-18	5.37e-17	Altered group
SIPA1L2	1q42.2	261 (14.98%)	323 (3.59%)	2.06	3.79e-63	1.26e-61	Altered group
MUC4	3q29	261 (16.56%)	759 (8.66%)	0.93	1.45e-19	1.58e-18	Altered group
MGST3	1q24.1	260 (14.83%)	85 (1.57%)	3.24	7.27e-93	3.85e-91	Altered group
PTPRC	1q31.3-q32.1	260 (15.54%)	285 (3.47%)	2.16	1.39e-66	4.96e-65	Altered group
TMCO1	1q24.1	259 (15.33%)	93 (1.41%)	3.44	1.1e-107	7.4e-106	Altered group
LAMC1	1q25.3	258 (14.72%)	227 (2.70%)	2.45	6.9e-77	2.93e-75	Altered group
HEATR1	1q43	258 (16.63%)	307 (3.46%)	2.27	2.56e-73	9.92e-72	Altered group
TADA1	1q24.1	257 (15.21%)	99 (1.38%)	3.46	1.02e-110	7.35e-109	Altered group
CENPF	1q41	257 (14.86%)	333 (3.80%)	1.97	3.84e-58	1.13e-56	Altered group
RELN	7q22.1	256 (15.35%)	575 (6.45%)	1.25	6.63e-30	1.21e-28	Altered group
METTL13	1q24.3	255 (15.13%)	131 (1.70%)	3.15	8.54e-102	5.08e-100	Altered group
RGS5-AS1	1q23.3	255 (15.34%)	68 (1.43%)	3.42	1.02e-93	5.5e-92	Altered group
KIF21B	1q32.1	255 (15.14%)	263 (3.15%)	2.27	1.4e-69	5.22e-68	Altered group
TPR	1q31.1	255 (14.59%)	278 (3.24%)	2.17	2.51e-65	8.82e-64	Altered group
DNAH8	6p21.2	255 (14.41%)	630 (7.13%)	1.01	3.69e-21	4.68e-20	Altered group
RP1	8q11.23-q12.1	254 (14.95%)	622 (7.05%)	1.08	1.16e-23	1.69e-22	Altered group
MYOC	1q24.3	253 (14.57%)	133 (1.81%)	3.01	2.55e-93	1.35e-91	Altered group
FMO4	1q24.3	253 (14.16%)	129 (1.85%)	2.94	2.4e-88	1.18e-86	Altered group
PKHD1	6p12.3-p12.2	253 (14.36%)	555 (6.32%)	1.18	1.11e-26	1.87e-25	Altered group
ACAN	15q26.1	252 (15.14%)	273 (3.21%)	2.24	4.33e-68	1.57e-66	Altered group
CSMD2	1p35.1	252 (15.07%)	541 (6.03%)	1.32	3.65e-32	6.86e-31	Altered group
AHNAK2	14q32.33	252 (14.21%)	633 (7.11%)	1	1.92e-20	2.28e-19	Altered group
NME7	1q24.2	251 (15.05%)	109 (1.38%)	3.44	2.48e-111	1.84e-109	Altered group
CD247	1q24.2	251 (14.90%)	96 (1.36%)	3.45	2.92e-107	1.94e-105	Altered group
PIK3C2B	1q32.1	251 (14.76%)	330 (3.87%)	1.93	3.28e-55	8.85e-54	Altered group
ABL2	1q25.2	250 (15.59%)	180 (2.36%)	2.72	1.69e-85	8e-84	Altered group
ACTN2	1q43	250 (15.44%)	289 (3.24%)	2.25	1.45e-69	5.38e-68	Altered group
CR1	1q32.2	250 (15.00%)	270 (3.12%)	2.27	5.73e-69	2.11e-67	Altered group
TNIK	3q26.2-q26.31	250 (15.14%)	655 (7.70%)	0.98	1.08e-19	1.2e-18	Altered group
COL11A1	1p21.1	249 (14.69%)	531 (6.03%)	1.28	4.52e-30	8.28e-29	Altered group
LRRC52-AS1	1q23.3-q24.1	248 (14.53%)	71 (1.20%)	3.59	1.15e-102	6.98e-101	Altered group
NIBAN1	1q25.3	248 (15.89%)	158 (2.00%)	2.99	1.58e-96	8.72e-95	Altered group
SEC16B	1q25.2	248 (14.67%)	182 (2.41%)	2.61	1.11e-78	4.84e-77	Altered group
RIMS2	8q22.3	248 (14.59%)	744 (8.31%)	0.81	1.25e-14	7.51e-14	Altered group
FASLG	1q24.3	247 (15.23%)	104 (1.45%)	3.39	1.06e-105	6.78e-104	Altered group
MXRA5	Xp22.33	247 (14.52%)	528 (5.99%)	1.28	1.21e-29	2.18e-28	Altered group
DNAH3	16p12.3	247 (13.93%)	501 (5.75%)	1.28	4.71e-29	8.42e-28	Altered group
OR2M3	1q44	246 (14.65%)	260 (2.98%)	2.3	4.51e-69	1.67e-67	Altered group
COL6A3	2q37.3	246 (14.60%)	502 (5.64%)	1.37	4.16e-33	7.9e-32	Altered group
ANK3	10q21.2	246 (14.55%)	518 (5.80%)	1.33	2.54e-31	4.74e-30	Altered group
DST	6p12.1	246 (13.99%)	544 (6.17%)	1.18	7.15e-26	1.17e-24	Altered group
SERPINC1	1q25.1	245 (14.69%)	108 (1.55%)	3.24	5.58e-98	3.14e-96	Altered group
SCYL3	1q24.2	245 (14.11%)	121 (1.59%)	3.15	1.88e-96	1.04e-94	Altered group
CHRM3	1q43	245 (15.10%)	269 (3.09%)	2.29	4.7e-69	1.74e-67	Altered group
MUC5B	11p15.5	245 (13.58%)	546 (6.10%)	1.16	9.87e-25	1.54e-23	Altered group
NEB	2q23.3	245 (14.59%)	615 (6.77%)	1.11	8.48e-24	1.25e-22	Altered group
BLZF1	1q24.2	244 (14.63%)	103 (1.38%)	3.4	5.36e-105	3.37e-103	Altered group
ATP1B1	1q24.2	244 (14.63%)	108 (1.66%)	3.14	3.33e-92	1.75e-90	Altered group
PBX1-AS1	1q23.3	244 (14.44%)	68 (1.37%)	3.4	8.71e-90	4.49e-88	Altered group
SELL	1q24.2	244 (14.63%)	105 (1.75%)	3.06	3.08e-87	1.49e-85	Altered group
RGS7	1q43	244 (15.04%)	283 (3.29%)	2.19	6.69e-65	2.32e-63	Altered group
MPZL1	1q24.2	243 (14.52%)	111 (1.48%)	3.29	4.78e-101	2.81e-99	Altered group
COP1	1q25.1-q25.2	243 (14.00%)	154 (1.95%)	2.85	5.58e-86	2.66e-84	Altered group
TENM1	Xq25	243 (14.28%)	474 (5.40%)	1.4	2.11e-33	4.02e-32	Altered group
PRKDC	8q11.21	243 (13.65%)	561 (6.27%)	1.12	1.23e-23	1.8e-22	Altered group
DPT	1q24.2	242 (14.77%)	93 (1.31%)	3.49	6.87e-106	4.44e-104	Altered group
SLC19A2	1q24.2	242 (13.80%)	98 (1.39%)	3.32	1.52e-97	8.47e-96	Altered group
KIAA1614	1q25.3	242 (13.94%)	172 (2.13%)	2.71	2.24e-81	1.01e-79	Altered group
PLXNA2	1q32.2	242 (14.32%)	291 (3.30%)	2.12	9.44e-61	2.98e-59	Altered group
NID1	1q42.3	242 (14.47%)	301 (3.55%)	2.03	5.12e-57	1.45e-55	Altered group
MROH2B	5p13.1	242 (14.93%)	545 (6.26%)	1.25	2.18e-28	3.85e-27	Altered group
CUBN	10p13	242 (13.84%)	528 (6.32%)	1.13	1.87e-23	2.72e-22	Altered group
ABCA13	7p12.3	242 (14.22%)	625 (7.32%)	0.96	2.5e-18	2.4e-17	Altered group
PRG4	1q31.1	241 (14.68%)	208 (2.40%)	2.61	3.75e-80	1.66e-78	Altered group
WDR64	1q43	241 (14.86%)	236 (2.67%)	2.48	1.41e-75	5.88e-74	Altered group
OR2T33	1q44	241 (14.55%)	266 (3.09%)	2.24	2.76e-65	9.7e-64	Altered group
HERC2	15q13.1	241 (14.25%)	512 (5.65%)	1.34	4.02e-31	7.5e-30	Altered group
NAV3	12q21.2	241 (13.72%)	520 (5.95%)	1.2	5.6e-26	9.23e-25	Altered group
NLGN1	3q26.31	241 (14.18%)	618 (6.98%)	1.02	1.78e-20	2.11e-19	Altered group
NAALADL2	3q26.31	241 (14.60%)	663 (7.75%)	0.91	3.92e-17	3.27e-16	Altered group
XCL1	1q24.2	240 (14.10%)	79 (1.08%)	3.71	4.76e-111	3.49e-109	Altered group
C1ORF105	1q24.3	240 (14.24%)	90 (1.52%)	3.23	4.97e-90	2.57e-88	Altered group
GORAB	1q24.2	240 (14.20%)	99 (1.63%)	3.12	2.2e-87	1.07e-85	Altered group
NAV1	1q32.1	240 (14.55%)	247 (2.93%)	2.31	1.09e-67	3.91e-66	Altered group
OR2T12	1q44	240 (13.75%)	250 (2.93%)	2.23	1.37e-63	4.59e-62	Altered group
ANK2	4q25-q26	240 (13.64%)	496 (5.54%)	1.3	2.77e-29	4.99e-28	Altered group
ADCY8	8q24.22	240 (15.21%)	828 (9.32%)	0.71	1.35e-11	5.15e-11	Altered group
MPC2	1q24.2	239 (14.73%)	78 (1.07%)	3.79	8.29e-115	6.77e-113	Altered group
CREG1	1q24.2	239 (14.58%)	76 (1.23%)	3.57	1.09e-101	6.49e-100	Altered group
CCDC39	3q26.33	239 (14.22%)	589 (6.94%)	1.03	1.44e-20	1.73e-19	Altered group
TRPS1	8q23.3	239 (14.97%)	721 (8.12%)	0.88	2.74e-16	2.07e-15	Altered group
FMO9P	1q24.1	238 (14.08%)	66 (1.09%)	3.69	2.97e-102	1.79e-100	Altered group
PRRX1	1q24.2	238 (13.94%)	105 (1.56%)	3.16	2.14e-90	1.11e-88	Altered group
KCNH1	1q32.2	238 (14.13%)	267 (3.13%)	2.18	1.03e-61	3.28e-60	Altered group
PLCH1	3q25.31	238 (15.65%)	454 (5.08%)	1.62	3.63e-42	7.28e-41	Altered group
ANK1	8p11.21	238 (13.96%)	591 (6.73%)	1.05	5.34e-21	6.68e-20	Altered group
SFT2D2	1q24.2	237 (14.61%)	76 (1.08%)	3.76	1.98e-111	1.47e-109	Altered group
XCL2	1q24.2	237 (14.46%)	73 (1.21%)	3.58	1.85e-100	1.08e-98	Altered group
TIPRL	1q24.2	237 (14.02%)	83 (1.28%)	3.46	2.91e-98	1.65e-96	Altered group
RGL1	1q25.3	237 (14.76%)	154 (1.84%)	3.01	2.3e-93	1.23e-91	Altered group
DARS2	1q25.1	237 (13.44%)	110 (1.59%)	3.08	1.93e-87	9.37e-86	Altered group
XPR1	1q25.3	237 (13.65%)	158 (2.00%)	2.77	3.95e-81	1.77e-79	Altered group
CR2	1q32.2	237 (13.93%)	257 (2.93%)	2.25	2.06e-64	7.03e-63	Altered group
TRIM58	1q44	237 (14.12%)	258 (3.02%)	2.22	2.84e-63	9.44e-62	Altered group
KLHL20	1q25.1	236 (13.59%)	113 (1.65%)	3.05	2.91e-86	1.39e-84	Altered group
FNDC3B	3q26.31	236 (14.75%)	600 (7.54%)	0.97	2.44e-18	2.35e-17	Altered group
FAT1	4q35.2	236 (14.30%)	704 (7.75%)	0.88	4.34e-16	3.19e-15	Altered group
KDM5B	1q32.1	235 (14.16%)	222 (2.66%)	2.41	9.46e-70	3.52e-68	Altered group
ZP4	1q43	235 (13.51%)	251 (2.98%)	2.18	4.5e-60	1.4e-58	Altered group
TENM3	4q34.3-q35.1	235 (14.27%)	510 (6.03%)	1.24	6.19e-27	1.06e-25	Altered group
RP1L1	8p23.1	235 (13.70%)	587 (6.99%)	0.97	3.94e-18	3.7e-17	Altered group
LINC01363	1q24.1	234 (13.71%)	65 (1.14%)	3.58	3.77e-95	2.06e-93	Altered group
DHX9	1q25.3	234 (13.84%)	198 (2.46%)	2.49	2.4e-71	9.06e-70	Altered group
ATP13A5	3q29	234 (16.15%)	542 (6.26%)	1.37	2.14e-32	4.05e-31	Altered group
HYDIN	16q22.2	234 (14.09%)	529 (6.16%)	1.19	3.69e-25	5.87e-24	Altered group
METTL18	1q24.2	233 (13.42%)	82 (1.29%)	3.38	8.18e-93	4.32e-91	Altered group
SLITRK3	3q26.1	233 (14.11%)	532 (6.03%)	1.23	2.19e-26	3.66e-25	Altered group
MCF2L2	3q27.1	233 (14.51%)	626 (7.16%)	1.02	6.92e-20	7.84e-19	Altered group
PIGC	1q24.3	232 (13.23%)	91 (1.62%)	3.03	2.57e-78	1.11e-76	Altered group
OR2M2	1q44	232 (13.82%)	248 (2.82%)	2.29	7.63e-65	2.65e-63	Altered group
LAMC2	1q25.3	231 (13.52%)	184 (2.26%)	2.58	2.09e-73	8.15e-72	Altered group
LAMA2	6q22.33	231 (14.74%)	480 (5.66%)	1.38	1.37e-31	2.56e-30	Altered group
FCGBP	19q13.2	231 (13.80%)	571 (6.64%)	1.06	1.48e-20	1.78e-19	Altered group
RALGPS2	1q25.2	230 (13.68%)	130 (1.66%)	3.04	1.37e-88	6.77e-87	Altered group
TRRAP	7q22.1	230 (13.65%)	460 (5.32%)	1.36	4.49e-30	8.23e-29	Altered group
SYNE2	14q23.2	230 (13.65%)	499 (5.77%)	1.24	2.48e-26	4.13e-25	Altered group
IGSF10	3q25.1	230 (14.02%)	487 (5.95%)	1.24	4.4e-26	7.28e-25	Altered group
ZNF536	19q12	230 (14.46%)	648 (7.98%)	0.86	8.04e-15	4.97e-14	Altered group
ANKRD45	1q25.1	229 (14.12%)	96 (1.44%)	3.29	1.82e-92	9.58e-91	Altered group
SHCBP1L	1q25.3	229 (14.11%)	134 (1.66%)	3.09	2.01e-91	1.05e-89	Altered group
CATSPERE	1q44	229 (14.27%)	224 (2.61%)	2.45	2.2e-70	8.22e-69	Altered group
OR2G6	1q44	229 (13.83%)	251 (2.85%)	2.28	9.28e-64	3.13e-62	Altered group
OR2M5	1q44	229 (13.69%)	268 (3.14%)	2.12	1.82e-57	5.22e-56	Altered group
TRIO	5p15.2	229 (12.90%)	549 (6.31%)	1.03	2.15e-19	2.31e-18	Altered group
PLD1	3q26.31	229 (13.37%)	596 (7.26%)	0.88	3.76e-15	2.44e-14	Altered group
ZBTB37	1q25.1	228 (13.67%)	97 (1.34%)	3.35	1.88e-95	1.03e-93	Altered group
TNFSF18	1q25.1	228 (13.67%)	84 (1.26%)	3.44	4.82e-95	2.63e-93	Altered group
NTMT2	1q24.2	228 (14.06%)	75 (1.29%)	3.44	1.21e-91	6.32e-90	Altered group
CAMSAP2	1q32.1	228 (13.72%)	207 (2.52%)	2.45	1.96e-68	7.11e-67	Altered group
TARBP1	1q42.2	228 (14.06%)	267 (3.08%)	2.19	2.52e-60	7.83e-59	Altered group
MED12L	3q25.1	228 (13.90%)	460 (5.40%)	1.36	3.49e-30	6.41e-29	Altered group
PXDNL	8q11.22-q11.23	228 (14.06%)	543 (6.10%)	1.21	3.59e-25	5.71e-24	Altered group
ANKRD36BP1	1q24.2	227 (14.00%)	61 (1.02%)	3.78	5.39e-101	3.17e-99	Altered group
LINC00970	1q24.2	227 (13.85%)	74 (1.16%)	3.58	9.43e-98	5.28e-96	Altered group
ARID4B	1q42.3	227 (14.00%)	274 (3.10%)	2.18	7.2e-60	2.22e-58	Altered group
PLEKHA6	1q32.1	227 (13.13%)	311 (3.66%)	1.84	2.8e-46	5.93e-45	Altered group
MGAM	7q34	227 (14.76%)	434 (4.99%)	1.57	1.03e-37	2.02e-36	Altered group
WDR49	3q26.1	227 (14.14%)	561 (6.62%)	1.09	1.58e-21	2.06e-20	Altered group
CENPL	1q25.1	226 (13.37%)	85 (1.08%)	3.63	7.49e-105	4.68e-103	Altered group
ZNF648	1q25.3	226 (13.92%)	152 (2.07%)	2.75	1.13e-76	4.77e-75	Altered group
OR2L3	1q44	226 (13.51%)	227 (2.66%)	2.35	1.07e-64	3.69e-63	Altered group
DNAH17	17q25.3	226 (13.71%)	530 (5.87%)	1.22	1.47e-25	2.39e-24	Altered group
TP63	3q28	226 (13.69%)	584 (7.15%)	0.94	1.27e-16	1e-15	Altered group
LINC00626	1q24.2	225 (13.73%)	63 (1.15%)	3.57	2.41e-91	1.26e-89	Altered group
SMG7	1q25.3	225 (13.86%)	171 (2.07%)	2.74	1.34e-78	5.8e-77	Altered group
DISP1	1q41	225 (13.73%)	226 (2.65%)	2.37	7.65e-66	2.71e-64	Altered group
CNTNAP2	7q35-q36.1	225 (13.75%)	535 (5.96%)	1.21	6.15e-25	9.69e-24	Altered group
ZBBX	3q26.1	225 (13.38%)	576 (6.66%)	1.01	1.57e-18	1.55e-17	Altered group
OR6F1	1q44	224 (13.53%)	235 (2.68%)	2.34	1.67e-64	5.74e-63	Altered group
OR2L2	1q44	224 (12.91%)	244 (2.85%)	2.18	1.26e-57	3.64e-56	Altered group
PRUNE2	9q21.2	224 (12.94%)	345 (3.96%)	1.71	5.99e-41	1.19e-39	Altered group
CACNA1C	12p13.33	224 (13.22%)	478 (5.26%)	1.33	1.18e-28	2.09e-27	Altered group
ABCC5	3q27.1	224 (13.46%)	610 (7.25%)	0.89	2.55e-15	1.69e-14	Altered group
VAMP4	1q24.3	223 (13.06%)	70 (1.04%)	3.65	6.55e-98	3.67e-96	Altered group
OR2T2	1q44	223 (13.33%)	230 (2.67%)	2.32	5.05e-63	1.66e-61	Altered group
OR2T1	1q44	223 (12.85%)	221 (2.59%)	2.31	6.47e-62	2.08e-60	Altered group
CDC42BPA	1q42.13	223 (14.22%)	270 (3.03%)	2.23	1.41e-61	4.52e-60	Altered group
UNC13C	15q21.3	223 (13.52%)	431 (5.38%)	1.33	5.21e-28	9.13e-27	Altered group
FMO6P	1q24.3	222 (13.69%)	72 (1.18%)	3.54	1.53e-93	8.16e-92	Altered group
OR2G3	1q44	222 (13.27%)	225 (2.64%)	2.33	4.73e-63	1.56e-61	Altered group
MTR	1q43	222 (13.69%)	247 (2.81%)	2.29	1.97e-62	6.44e-61	Altered group
OR2L13	1q44	222 (13.27%)	236 (2.70%)	2.29	4.84e-62	1.56e-60	Altered group
AHNAK	11q12.3	222 (13.60%)	509 (5.96%)	1.19	6.55e-24	9.76e-23	Altered group
HUWE1	Xp11.22	222 (13.04%)	514 (5.76%)	1.18	1.81e-23	2.63e-22	Altered group
ADAMTS12	5p13.3-p13.2	222 (12.85%)	535 (6.47%)	0.99	1.29e-17	1.14e-16	Altered group
NF1	17q11.2	222 (13.15%)	617 (6.85%)	0.94	1.3e-16	1.02e-15	Altered group
KCNQ3	8q24.22	222 (14.07%)	696 (7.75%)	0.86	1.13e-14	6.82e-14	Altered group
TNFSF4	1q25.1	221 (13.25%)	81 (1.28%)	3.37	1.73e-88	8.55e-87	Altered group
PLA2G4A	1q31.1	221 (13.07%)	150 (1.90%)	2.79	1.23e-76	5.2e-75	Altered group
SWT1	1q25.3	221 (13.57%)	153 (2.02%)	2.75	1.8e-75	7.48e-74	Altered group
ZNF695	1q44	221 (13.77%)	207 (2.42%)	2.51	8.62e-70	3.22e-68	Altered group
OR14A16	1q44	221 (13.35%)	221 (2.53%)	2.4	1.24e-65	4.38e-64	Altered group
OR2T6	1q44	221 (13.21%)	233 (2.73%)	2.28	9.69e-61	3.05e-59	Altered group
OR2L8	1q44	221 (12.74%)	232 (2.71%)	2.23	1.06e-58	3.15e-57	Altered group
ATP13A4	3q29	221 (14.11%)	533 (6.32%)	1.16	5.37e-23	7.62e-22	Altered group
EIF4G1	3q27.1	221 (13.37%)	584 (7.08%)	0.92	1.06e-15	7.39e-15	Altered group
EPPK1	8q24.3	221 (13.57%)	747 (8.30%)	0.71	1.11e-10	3.69e-10	Altered group
URB2	1q42.13	220 (13.33%)	225 (2.58%)	2.37	1.72e-64	5.9e-63	Altered group
LGR6	1q32.1	220 (13.42%)	195 (2.51%)	2.42	1.74e-64	5.96e-63	Altered group
OR2W3	1q44	220 (13.29%)	222 (2.60%)	2.35	2.08e-63	6.95e-62	Altered group
MIA3	1q41	220 (13.33%)	247 (2.85%)	2.22	4.16e-59	1.26e-57	Altered group
CDH10	5p14.2-p14.1	220 (13.90%)	520 (6.56%)	1.08	2.5e-20	2.95e-19	Altered group
VPS8	3q27.2	220 (13.50%)	568 (6.85%)	0.98	2.42e-17	2.07e-16	Altered group
PEX5L	3q26.33	220 (13.08%)	580 (7.19%)	0.86	4.66e-14	2.59e-13	Altered group
F13B	1q31.3	219 (13.70%)	200 (2.41%)	2.51	6.69e-69	2.46e-67	Altered group
SVEP1	9q31.3	219 (12.77%)	379 (4.27%)	1.58	4.98e-36	9.65e-35	Altered group
PRDM9	5p14.2	219 (13.03%)	508 (6.18%)	1.08	7.85e-20	8.85e-19	Altered group
RNASEL	1q25.3	218 (13.02%)	122 (1.61%)	3.02	3.65e-82	1.66e-80	Altered group
DISC1	1q42.2	218 (12.95%)	215 (2.45%)	2.4	1.47e-64	5.07e-63	Altered group
CFHR4	1q31.3	218 (12.86%)	194 (2.38%)	2.43	2.45e-64	8.36e-63	Altered group
HCN1	5p12	218 (13.51%)	530 (6.02%)	1.16	8.42e-23	1.18e-21	Altered group
ZFPM2	8q23	218 (13.70%)	652 (7.75%)	0.82	3.16e-13	1.55e-12	Altered group
PRDX6	1q25.1	217 (13.38%)	92 (1.34%)	3.32	2.62e-89	1.34e-87	Altered group
IVNS1ABP	1q25.3	217 (13.33%)	122 (1.74%)	2.94	2.2e-78	9.47e-77	Altered group
KIF14	1q32.1	217 (13.87%)	211 (2.64%)	2.39	7.44e-64	2.51e-62	Altered group
OR2G2	1q44	217 (12.63%)	237 (2.78%)	2.19	4.85e-56	1.34e-54	Altered group
DCC	18q21.2	217 (12.20%)	442 (5.17%)	1.24	2.68e-24	4.11e-23	Altered group
ATAD2	8q24.13	217 (13.51%)	710 (7.96%)	0.76	7.93e-12	3.14e-11	Altered group
QSOX1	1q25.2	216 (14.01%)	130 (1.59%)	3.14	1.87e-89	9.55e-88	Altered group
COLGALT2	1q25.3	216 (13.04%)	140 (1.70%)	2.93	4.67e-81	2.09e-79	Altered group
EDEM3	1q25.3	216 (13.45%)	144 (1.98%)	2.76	1.24e-73	4.87e-72	Altered group
ZNF496	1q44	216 (13.46%)	204 (2.39%)	2.49	9.67e-68	3.48e-66	Altered group
EPRS1	1q41	216 (13.69%)	230 (2.62%)	2.38	1.21e-64	4.18e-63	Altered group
ZNF831	20q13.32	216 (14.41%)	448 (5.25%)	1.46	1.84e-32	3.47e-31	Altered group
OR2B11	1q44	215 (13.40%)	195 (2.23%)	2.58	6.64e-71	2.5e-69	Altered group
OR14C36	1q44	215 (12.98%)	219 (2.57%)	2.34	1.88e-61	5.98e-60	Altered group
OR2AK2	1q44	215 (12.98%)	225 (2.64%)	2.3	4.18e-60	1.3e-58	Altered group
OR1C1	1q44	215 (12.98%)	235 (2.69%)	2.27	2.51e-59	7.65e-58	Altered group
CNST	1q44	215 (13.03%)	243 (2.75%)	2.25	8.98e-59	2.68e-57	Altered group
SDCCAG8	1q43-q44	215 (12.90%)	236 (2.76%)	2.22	2.83e-57	8.09e-56	Altered group
CNTN2	1q32.1	215 (12.28%)	239 (2.76%)	2.15	3.1e-54	8.09e-53	Altered group
FRAS1	4q21.21	215 (12.96%)	415 (4.78%)	1.44	6.87e-31	1.28e-29	Altered group
FXR1	3q26.33	215 (13.02%)	528 (6.39%)	1.03	3.02e-18	2.88e-17	Altered group
SAMD7	3q26.2	215 (12.89%)	573 (7.13%)	0.85	1.34e-13	6.92e-13	Altered group
NPHS2	1q25.2	214 (13.45%)	107 (1.51%)	3.15	1.98e-84	9.31e-83	Altered group
LAMB3	1q32.2	214 (13.24%)	219 (2.60%)	2.35	7.55e-62	2.43e-60	Altered group
LAMA1	18p11.31	214 (12.96%)	457 (5.10%)	1.35	5.71e-28	9.97e-27	Altered group
DNAH2	17p13.1	214 (12.15%)	481 (5.42%)	1.17	6.47e-22	8.65e-21	Altered group
CTNND2	5p15.2	214 (12.46%)	569 (6.38%)	0.97	1.41e-16	1.1e-15	Altered group
USP13	3q26.33	214 (12.83%)	564 (6.95%)	0.88	2.55e-14	1.47e-13	Altered group
LINC01142	1q24.2	213 (13.13%)	56 (0.97%)	3.76	4.47e-93	2.37e-91	Altered group
ANGPTL1	1q25.2	213 (13.10%)	107 (1.36%)	3.27	1.28e-89	6.55e-88	Altered group
GPR52	1q25.1	213 (12.77%)	99 (1.38%)	3.21	7.88e-85	3.71e-83	Altered group
TEX35	1q25.2	213 (13.13%)	100 (1.49%)	3.14	9.45e-82	4.29e-80	Altered group
PLD5	1q43	213 (13.04%)	257 (2.88%)	2.18	3.78e-56	1.05e-54	Altered group
TEX15	8p12	213 (12.80%)	473 (5.36%)	1.26	5.71e-25	9.02e-24	Altered group
ADGRG4	Xq26.3	213 (12.93%)	481 (5.54%)	1.22	6.43e-24	9.6e-23	Altered group
TTC14	3q26.33	213 (13.31%)	548 (6.82%)	0.97	2.08e-16	1.59e-15	Altered group
PTGS2	1q31.1	212 (13.06%)	110 (1.43%)	3.2	1.31e-86	6.29e-85	Altered group
DNM3OS	1q24.3	212 (12.93%)	63 (1.24%)	3.38	5.16e-79	2.25e-77	Altered group
AKT3	1q43-q44	212 (13.21%)	220 (2.55%)	2.37	2.43e-62	7.95e-61	Altered group
ZAN	7q22.1	212 (12.58%)	431 (4.76%)	1.4	1.76e-29	3.18e-28	Altered group
FBN2	5q23.3	212 (12.66%)	438 (4.99%)	1.34	2.61e-27	4.5e-26	Altered group
CDH12	5p14.3	212 (12.93%)	466 (5.52%)	1.23	7.56e-24	1.12e-22	Altered group
APC	5q22.2	212 (12.28%)	684 (7.79%)	0.66	5.68e-09	1.46e-08	Altered group
OR13G1	1q44	211 (12.74%)	223 (2.61%)	2.29	1.8e-58	5.33e-57	Altered group
SMYD3	1q44	211 (13.15%)	241 (2.76%)	2.25	3.68e-58	1.08e-56	Altered group
OR2M7	1q44	211 (12.74%)	234 (2.72%)	2.23	1.19e-56	3.32e-55	Altered group
OR2M4	1q44	211 (12.74%)	244 (2.86%)	2.16	4.64e-54	1.21e-52	Altered group
OR2T4	1q44	211 (12.74%)	258 (3.00%)	2.09	7.46e-52	1.8e-50	Altered group
DNAH10	12q24.31	211 (13.03%)	478 (5.43%)	1.26	4.15e-25	6.59e-24	Altered group
PTPRB	12q15	211 (11.86%)	430 (4.98%)	1.25	4.75e-24	7.14e-23	Altered group
MDN1	6q15	211 (12.30%)	501 (5.51%)	1.16	1.14e-21	1.5e-20	Altered group
SPATA16	3q26.31	211 (13.77%)	578 (7.03%)	0.97	9.51e-17	7.62e-16	Altered group
SLC7A14	3q26.2	211 (12.32%)	588 (7.22%)	0.77	2.55e-11	9.29e-11	Altered group
SOAT1	1q25.2	210 (12.66%)	114 (1.37%)	3.21	1.92e-87	9.37e-86	Altered group
CACYBP	1q25.1	210 (12.10%)	85 (1.19%)	3.34	1.33e-85	6.3e-84	Altered group
RGSL1	1q25.3	210 (12.89%)	92 (1.37%)	3.24	3.96e-83	1.83e-81	Altered group
KMO	1q43	210 (12.95%)	189 (2.19%)	2.56	5.56e-68	2.01e-66	Altered group
MAP3K21	1q42.2	210 (13.70%)	244 (2.82%)	2.28	1.44e-59	4.4e-58	Altered group
OR2T27	1q44	210 (12.68%)	226 (2.65%)	2.26	2.65e-57	7.59e-56	Altered group
OR2T3	1q44	210 (12.68%)	240 (2.81%)	2.17	2.27e-54	5.96e-53	Altered group
ATP2B4	1q32.1	210 (12.10%)	234 (2.87%)	2.08	8.08e-50	1.86e-48	Altered group
BCHE	3q26.1	210 (13.02%)	514 (5.89%)	1.15	1.87e-21	2.42e-20	Altered group
KLHL6	3q27.1	210 (13.11%)	549 (6.44%)	1.02	5.33e-18	4.94e-17	Altered group
PRKCI	3q26.2	210 (12.59%)	571 (7.11%)	0.83	1.44e-12	6.38e-12	Altered group
TBL1XR1	3q26.32	210 (11.93%)	566 (6.85%)	0.8	6.32e-12	2.54e-11	Altered group
HNRNPU	1q44	209 (12.54%)	191 (2.22%)	2.5	6.49e-65	2.26e-63	Altered group
EXO1	1q43	209 (13.45%)	216 (2.51%)	2.42	7.8e-64	2.63e-62	Altered group
OR2T8	1q44	209 (12.29%)	205 (2.40%)	2.36	1.01e-59	3.12e-58	Altered group
OR11L1	1q44	209 (12.49%)	237 (2.78%)	2.17	8.02e-54	2.07e-52	Altered group
ECE2	3q27.1	209 (12.79%)	556 (6.55%)	0.96	3.15e-16	2.37e-15	Altered group
PPFIA4	1q32.1	208 (13.67%)	213 (2.60%)	2.4	2.76e-62	8.99e-61	Altered group
OR14I1	1q44	208 (12.56%)	203 (2.37%)	2.41	1.04e-61	3.31e-60	Altered group
OR2C3	1q44	208 (12.82%)	216 (2.47%)	2.38	2.32e-61	7.39e-60	Altered group
DNAH14	1q42.12	208 (12.44%)	219 (2.57%)	2.28	4.29e-57	1.22e-55	Altered group
F8	Xq28	208 (12.58%)	434 (4.99%)	1.34	1.33e-26	2.23e-25	Altered group
TENM4	11q14.1	208 (12.25%)	505 (5.64%)	1.12	3.32e-20	3.87e-19	Altered group
MFN1	3q26.33	208 (13.14%)	547 (6.65%)	0.98	1.19e-16	9.41e-16	Altered group
YEATS2	3q27.1	208 (12.73%)	583 (6.65%)	0.94	1.64e-15	1.12e-14	Altered group
BRAF	7q34	208 (13.22%)	697 (7.99%)	0.73	1.35e-10	4.41e-10	Altered group
LHX4	1q25.2	207 (12.37%)	119 (1.63%)	2.93	2.13e-74	8.73e-73	Altered group
RAB3GAP2	1q41	207 (13.60%)	225 (2.60%)	2.39	1.82e-62	5.96e-61	Altered group
PGBD2	1q	207 (12.45%)	211 (2.44%)	2.35	1.04e-59	3.19e-58	Altered group
HHIPL2	1q41	207 (12.55%)	228 (2.63%)	2.25	1.78e-56	4.94e-55	Altered group
NPAP1	15q11.2	207 (12.89%)	389 (4.49%)	1.52	1.65e-32	3.12e-31	Altered group
KALRN	3q21.1-q21.2	207 (12.75%)	398 (4.49%)	1.51	3.57e-32	6.71e-31	Altered group
ADGRB3	6q12-q13	207 (13.29%)	442 (5.14%)	1.37	7.64e-28	1.33e-26	Altered group
DYNC2H1	11q22.3	207 (12.27%)	458 (5.14%)	1.26	3.99e-24	6.05e-23	Altered group
BIRC6	2p22.3	207 (11.45%)	426 (4.86%)	1.23	4.78e-23	6.8e-22	Altered group
ATP11B	3q26.33	207 (12.89%)	578 (6.98%)	0.89	4.86e-14	2.7e-13	Altered group
FAM20B	1q25.2	206 (12.19%)	102 (1.34%)	3.19	3.08e-82	1.41e-80	Altered group
NCF2	1q25.3	206 (12.31%)	143 (1.78%)	2.79	6.21e-72	2.37e-70	Altered group
ZBTB41	1q31.3	206 (12.54%)	163 (2.21%)	2.51	5.85e-62	1.89e-60	Altered group
OR2T34	1q44	206 (12.44%)	218 (2.52%)	2.3	7.43e-58	2.16e-56	Altered group
PTPN14	1q32.3-q41	206 (12.26%)	244 (2.75%)	2.16	4.79e-53	1.21e-51	Altered group
LRRK1	15q26.3	206 (12.25%)	252 (2.96%)	2.05	6.91e-49	1.56e-47	Altered group
NBEA	13q13.3	206 (11.84%)	453 (5.30%)	1.16	5.48e-21	6.84e-20	Altered group
DSCAM	21q22.2	206 (12.49%)	479 (5.66%)	1.14	1.19e-20	1.44e-19	Altered group
TOP1P1	1q24.3	205 (12.64%)	62 (1.11%)	3.51	9.48e-83	4.37e-81	Altered group
MR1	1q25.3	205 (11.81%)	109 (1.45%)	3.03	2.79e-76	1.17e-74	Altered group
MAP10	1q42.2	205 (13.34%)	204 (2.42%)	2.46	1.01e-63	3.41e-62	Altered group
NUP133	1q42.13	205 (13.68%)	230 (2.66%)	2.36	2.53e-61	8.04e-60	Altered group
AKAP13	15q25.3	205 (12.62%)	252 (2.85%)	2.15	6.72e-53	1.68e-51	Altered group
LRRN2	1q32.1	205 (12.22%)	240 (2.86%)	2.1	4.57e-50	1.06e-48	Altered group
PROX1	1q32.3	205 (11.86%)	222 (2.79%)	2.09	1.11e-48	2.48e-47	Altered group
MAGEC1	Xq27.2	205 (12.48%)	392 (4.58%)	1.45	1.22e-29	2.2e-28	Altered group
ASXL3	18q12.1	205 (11.72%)	388 (4.42%)	1.41	4.56e-28	7.99e-27	Altered group
THSD7B	2q22.1	205 (12.73%)	449 (5.08%)	1.33	2.77e-26	4.62e-25	Altered group
RNF213	17q25.3	205 (11.76%)	472 (5.23%)	1.17	2.3e-21	2.97e-20	Altered group
UBR5	8q22.3	205 (12.63%)	658 (7.39%)	0.77	2.23e-11	8.2e-11	Altered group
ARID1A	1p36.11	205 (12.14%)	697 (8.06%)	0.59	1.93e-07	3.96e-07	Altered group
ZNF124	1q44	204 (12.71%)	178 (2.08%)	2.61	1.33e-67	4.78e-66	Altered group
SLC35F3	1q42.2	204 (13.65%)	222 (2.49%)	2.46	1.23e-64	4.24e-63	Altered group
TLR5	1q41	204 (12.99%)	193 (2.37%)	2.45	3.22e-62	1.05e-60	Altered group
DSTYK	1q32.1	204 (12.11%)	200 (2.40%)	2.34	1.7e-57	4.91e-56	Altered group
ADAMTSL3	15q25.2	204 (13.10%)	228 (2.74%)	2.26	2.65e-56	7.35e-55	Altered group
FLNA	Xq28	204 (11.66%)	403 (4.57%)	1.35	2.52e-26	4.21e-25	Altered group
PEG3	19q13.43	204 (12.14%)	458 (5.32%)	1.19	9.19e-22	1.22e-20	Altered group
DCHS2	4q31.3	204 (12.14%)	434 (5.38%)	1.17	4.22e-21	5.33e-20	Altered group
CDH18	5p14.3	204 (12.01%)	450 (5.65%)	1.09	1.3e-18	1.3e-17	Altered group
NIPBL	5p13.2	204 (11.99%)	539 (6.04%)	0.99	2.62e-16	1.98e-15	Altered group
LRRC31	3q26.2	204 (12.23%)	575 (6.99%)	0.81	8.34e-12	3.29e-11	Altered group
ASAP1	8q24.21-q24.22	204 (12.34%)	708 (8.12%)	0.6	1e-07	2.15e-07	Altered group
GAS5	1q25.1	203 (12.52%)	56 (0.93%)	3.75	1.47e-89	7.51e-88	Altered group
TOR1AIP2	1q25.2	203 (12.36%)	102 (1.37%)	3.17	5.99e-81	2.68e-79	Altered group
TOR1AIP1	1q25.2	203 (12.61%)	114 (1.55%)	3.02	6.88e-77	2.93e-75	Altered group
PPP1R12B	1q32.1	203 (13.79%)	181 (2.23%)	2.63	5.27e-69	1.95e-67	Altered group
PKP1	1q32.1	203 (12.52%)	146 (1.89%)	2.73	5.99e-69	2.2e-67	Altered group
ZNF692	1q44	203 (11.93%)	189 (2.21%)	2.43	2.21e-60	6.88e-59	Altered group
SACS	13q12.12	203 (12.37%)	481 (5.44%)	1.18	8.51e-22	1.13e-20	Altered group
CDH9	5p14.1	203 (12.30%)	456 (5.51%)	1.16	1.25e-20	1.52e-19	Altered group
PTPRT	20q12-q13.11	203 (12.46%)	499 (5.83%)	1.1	3.74e-19	3.93e-18	Altered group
PDZD2	5p13.3	203 (12.38%)	512 (5.86%)	1.08	8.91e-19	9.05e-18	Altered group
RGS22	8q22.2	203 (12.82%)	552 (6.35%)	1.01	3.18e-17	2.69e-16	Altered group
CHD7	8q12.2	203 (12.75%)	532 (6.40%)	1	1.62e-16	1.26e-15	Altered group
SPEF2	5p13.2	203 (12.05%)	487 (6.22%)	0.95	3.99e-15	2.58e-14	Altered group
MRPS14	1q25.1	202 (11.64%)	71 (1.07%)	3.44	1.25e-82	5.72e-81	Altered group
OR2T11	1q44	202 (12.07%)	215 (2.52%)	2.26	6.23e-55	1.67e-53	Altered group
UNC79	14q32.12	202 (11.75%)	377 (4.20%)	1.48	2.95e-30	5.43e-29	Altered group
MAP3K13	3q27.2	202 (13.28%)	555 (6.75%)	0.98	3.04e-16	2.29e-15	Altered group
MYOM2	8p23.3	202 (11.74%)	549 (6.26%)	0.91	3.26e-14	1.85e-13	Altered group
CHRD	3q27.1	202 (12.19%)	551 (6.71%)	0.86	5.38e-13	2.55e-12	Altered group
SLC2A2	3q26.2	202 (12.18%)	540 (6.76%)	0.85	1.26e-12	5.62e-12	Altered group
WASHC5	8q24.13	202 (12.70%)	655 (7.34%)	0.79	9.9e-12	3.85e-11	Altered group
ZFAT	8q24.22	202 (12.40%)	677 (7.47%)	0.73	2.78e-10	8.63e-10	Altered group
GAS5-AS1	1q25.1	201 (12.39%)	55 (0.91%)	3.76	6.56e-89	3.26e-87	Altered group
SNORD44	1q25.1	201 (12.39%)	55 (0.91%)	3.76	6.56e-89	3.26e-87	Altered group
SNORD47	1q25.1	201 (12.39%)	55 (0.91%)	3.76	6.56e-89	3.26e-87	Altered group
SNORD74	1q25.1	201 (12.39%)	55 (0.91%)	3.76	6.56e-89	3.26e-87	Altered group
SNORD75	1q25.1	201 (12.39%)	55 (0.91%)	3.76	6.56e-89	3.26e-87	Altered group
SNORD76	1q25.1	201 (12.39%)	55 (0.91%)	3.76	6.56e-89	3.26e-87	Altered group
SNORD77	1q25.1	201 (12.39%)	55 (0.91%)	3.76	6.56e-89	3.26e-87	Altered group
SNORD78	1q25.1	201 (12.39%)	55 (0.91%)	3.76	6.56e-89	3.26e-87	Altered group
SNORD79	1q25.1	201 (12.39%)	55 (0.91%)	3.76	6.56e-89	3.26e-87	Altered group
SNORD80	1q25.1	201 (12.39%)	55 (0.91%)	3.76	6.56e-89	3.26e-87	Altered group
SNORD81	1q25.1	201 (12.39%)	55 (0.91%)	3.76	6.56e-89	3.26e-87	Altered group
TRMT1L	1q25.3	201 (12.21%)	117 (1.62%)	2.91	4.73e-72	1.81e-70	Altered group
GLUL	1q25.3	201 (12.01%)	112 (1.57%)	2.93	7.24e-72	2.75e-70	Altered group
CFHR5	1q31.3	201 (13.23%)	184 (2.47%)	2.42	1.56e-59	4.75e-58	Altered group
CHD2	15q26.1	201 (12.19%)	196 (2.31%)	2.4	3.12e-59	9.48e-58	Altered group
TTC13	1q42.2	201 (12.52%)	207 (2.43%)	2.37	8.75e-59	2.62e-57	Altered group
SLC26A9	1q32.1	201 (13.70%)	206 (2.67%)	2.36	9.97e-59	2.97e-57	Altered group
OR2T10	1q44	201 (11.59%)	212 (2.41%)	2.27	1.37e-54	3.65e-53	Altered group
COL12A1	6q13-q14.1	201 (12.23%)	430 (4.78%)	1.35	1.49e-26	2.51e-25	Altered group
NALCN	13q32.3-q33.1	201 (12.06%)	404 (4.75%)	1.35	6.79e-26	1.12e-24	Altered group
BLTP1	4q27	201 (12.01%)	453 (5.33%)	1.17	6.14e-21	7.64e-20	Altered group
KAT6A	8p11.21	201 (12.03%)	510 (5.86%)	1.04	1.64e-17	1.44e-16	Altered group
KRAS	12p12.1	201 (13.15%)	794 (9.02%)	0.54	1.203e-06	2.209e-06	Altered group
TOR3A	1q25.2	200 (12.47%)	90 (1.19%)	3.39	1.01e-86	4.84e-85	Altered group
UTP25	1q32.2	200 (12.00%)	160 (1.88%)	2.67	1.73e-67	6.2e-66	Altered group
ZNF670	1q44	200 (12.46%)	175 (2.05%)	2.6	4.13e-66	1.46e-64	Altered group
FH	1q43	200 (12.00%)	174 (1.98%)	2.6	9.45e-66	3.33e-64	Altered group
ZBTB18	1q44	200 (13.01%)	200 (2.32%)	2.49	2.75e-63	9.14e-62	Altered group
AKAP9	7q21.2	200 (11.66%)	472 (5.35%)	1.12	1.4e-19	1.53e-18	Altered group
EPHB3	3q27.1	200 (12.20%)	573 (6.75%)	0.85	7.57e-13	3.51e-12	Altered group
CLCN2	3q27.1	200 (11.71%)	537 (6.46%)	0.86	9.49e-13	4.32e-12	Altered group
ABCA12	2q35	199 (11.26%)	371 (4.20%)	1.42	1.27e-27	2.21e-26	Altered group
PCDH11X	Xq21.31	199 (11.38%)	384 (4.48%)	1.34	3.26e-25	5.21e-24	Altered group
ENPP2	8q24.12	199 (11.87%)	586 (6.78%)	0.81	1.06e-11	4.09e-11	Altered group
TEX50	1q25.1	198 (12.21%)	52 (0.98%)	3.63	1.27e-80	5.67e-79	Altered group
ADSS2	1q44	198 (12.88%)	187 (2.08%)	2.63	4.8e-68	1.73e-66	Altered group
ZNF669	1q44	198 (12.34%)	180 (2.06%)	2.58	4.96e-65	1.73e-63	Altered group
PIGR	1q32.1	198 (12.52%)	186 (2.28%)	2.46	2.01e-60	6.26e-59	Altered group
SH3BP5L	1q44	198 (11.96%)	185 (2.17%)	2.46	2.08e-60	6.48e-59	Altered group
TRIM67	1q42.2	198 (12.67%)	208 (2.45%)	2.37	2.09e-58	6.17e-57	Altered group
AGBL1	15q25.3	198 (11.72%)	198 (2.35%)	2.32	2.55e-55	6.88e-54	Altered group
ZNF804A	2q32.1	198 (11.87%)	354 (4.22%)	1.49	1.15e-29	2.09e-28	Altered group
LAMA3	18q11.2	198 (11.16%)	439 (4.94%)	1.18	1.79e-20	2.13e-19	Altered group
LAMA5	20q13.33	198 (11.61%)	476 (5.49%)	1.08	4.01e-18	3.76e-17	Altered group
LRRIQ4	3q26.2	198 (11.87%)	577 (7.13%)	0.74	5.46e-10	1.63e-09	Altered group
DENND3	8q24.3	198 (12.50%)	661 (7.70%)	0.7	2.18e-09	5.94e-09	Altered group
IARS2	1q41	197 (12.07%)	171 (1.99%)	2.6	1.09e-64	3.75e-63	Altered group
CHML	1q43	197 (12.15%)	200 (2.32%)	2.39	3.78e-58	1.11e-56	Altered group
TP53BP2	1q41	197 (12.20%)	222 (2.53%)	2.27	1.1e-54	2.93e-53	Altered group
LRRK2	12q12	197 (11.50%)	416 (4.80%)	1.26	6.07e-23	8.58e-22	Altered group
FAT2	5q33.1	197 (11.53%)	466 (5.49%)	1.07	1.06e-17	9.47e-17	Altered group
ECT2	3q26.31	197 (12.43%)	555 (6.60%)	0.91	4.23e-14	2.37e-13	Altered group
ADAMTS16	5p15.32	197 (11.49%)	547 (6.39%)	0.85	2.49e-12	1.07e-11	Altered group
PHC3	3q26.2	197 (11.81%)	568 (6.98%)	0.76	2.08e-10	6.6e-10	Altered group
FAM163A	1q25.2	196 (12.18%)	72 (1.03%)	3.56	5.12e-87	2.47e-85	Altered group
SCCPDH	1q44	196 (12.21%)	199 (2.30%)	2.41	7.75e-59	2.32e-57	Altered group
CFAP47	Xp21.1	196 (11.25%)	355 (3.95%)	1.51	6.56e-30	1.2e-28	Altered group
COL6A6	3q22.1	196 (12.00%)	417 (4.83%)	1.31	1.86e-24	2.88e-23	Altered group
SERPINI2	3q26.1	196 (12.21%)	489 (5.81%)	1.07	5.42e-18	5.02e-17	Altered group
MCCC1	3q27.1	196 (11.44%)	540 (6.66%)	0.78	1.05e-10	3.48e-10	Altered group
CR1L	1q32.2	195 (12.02%)	162 (1.89%)	2.67	2.25e-66	7.99e-65	Altered group
GCSAML	1q44	195 (11.78%)	184 (2.16%)	2.45	4.96e-59	1.49e-57	Altered group
VCAN	5q14.2-q14.3	195 (11.56%)	394 (4.53%)	1.35	2.69e-25	4.32e-24	Altered group
KMT2A	11q23.3	195 (11.82%)	424 (4.74%)	1.32	1.25e-24	1.95e-23	Altered group
PREX2	8q13.2	195 (11.50%)	542 (6.14%)	0.91	9.71e-14	5.12e-13	Altered group
SCARNA3	1q25.1	194 (11.60%)	54 (0.89%)	3.7	1.45e-83	6.7e-82	Altered group
ACBD6	1q25.2-q25.3	194 (12.09%)	100 (1.30%)	3.22	4.7e-80	2.08e-78	Altered group
CDC73	1q31.2	194 (11.81%)	147 (1.77%)	2.73	4.94e-67	1.76e-65	Altered group
IQGAP1	15q26.1	194 (11.86%)	153 (1.86%)	2.68	2.81e-65	9.84e-64	Altered group
IGF1R	15q26.3	194 (11.71%)	192 (2.22%)	2.4	3.09e-57	8.81e-56	Altered group
ITPKB	1q42.12	194 (12.44%)	202 (2.43%)	2.36	1.54e-56	4.28e-55	Altered group
SRGAP2	1q32.1	194 (11.67%)	195 (2.48%)	2.24	5.48e-51	1.3e-49	Altered group
ATR	3q23	194 (11.69%)	379 (4.26%)	1.46	1.7e-28	3.01e-27	Altered group
CNTNAP5	2q14.3	194 (12.32%)	417 (4.69%)	1.39	6.3e-27	1.07e-25	Altered group
DGKG	3q27.2-q27.3	194 (12.70%)	544 (6.68%)	0.93	2.17e-14	1.26e-13	Altered group
SHANK2	11q13.3-q13.4	194 (11.86%)	681 (7.72%)	0.62	1.03e-07	2.21e-07	Altered group
IPO9	1q32.1	193 (11.70%)	181 (2.14%)	2.45	1.7e-58	5.05e-57	Altered group
TFB2M	1q44	193 (12.02%)	199 (2.30%)	2.39	3.23e-57	9.19e-56	Altered group
TRPM6	9q21.13	193 (11.17%)	259 (3.24%)	1.79	7.15e-37	1.39e-35	Altered group
ANKRD30A	10p11.21	193 (12.32%)	336 (3.93%)	1.65	2.75e-34	5.29e-33	Altered group
SPAG17	1p12	193 (11.65%)	381 (4.42%)	1.4	1.99e-26	3.33e-25	Altered group
MYH1	17p13.1	193 (11.77%)	402 (4.61%)	1.35	2.79e-25	4.47e-24	Altered group
TENM2	5q34	193 (11.30%)	396 (4.53%)	1.32	5.07e-24	7.6e-23	Altered group
DOCK2	5q35.1	193 (11.65%)	417 (4.74%)	1.3	9.24e-24	1.36e-22	Altered group
ERBB4	2q34	193 (11.03%)	423 (4.72%)	1.22	1.9e-21	2.46e-20	Altered group
MYNN	3q26.2	193 (11.57%)	559 (7.02%)	0.72	1.91e-09	5.28e-09	Altered group
PHF20L1	8q24.22	193 (11.34%)	653 (7.33%)	0.63	8.98e-08	1.94e-07	Altered group
KIAA0040	1q25.1	192 (11.48%)	60 (0.93%)	3.62	5.94e-83	2.74e-81	Altered group
NMNAT2	1q25.3	192 (11.83%)	111 (1.32%)	3.16	2.34e-79	1.03e-77	Altered group
APOBEC4	1q25.3	192 (11.51%)	94 (1.24%)	3.22	1.02e-77	4.35e-76	Altered group
NR5A2	1q32.1	192 (12.27%)	138 (1.86%)	2.72	4.23e-65	1.48e-63	Altered group
CAPN9	1q42.2	192 (12.32%)	197 (2.28%)	2.44	6e-59	1.8e-57	Altered group
RPS6KC1	1q32.3	192 (11.52%)	197 (2.29%)	2.33	2.45e-54	6.42e-53	Altered group
VWF	12p13.31	192 (11.82%)	432 (4.86%)	1.28	2.93e-23	4.22e-22	Altered group
EYS	6q12	192 (11.57%)	459 (5.25%)	1.14	2.44e-19	2.61e-18	Altered group
KCNMB2	3q26.32	192 (11.90%)	521 (6.39%)	0.9	2.98e-13	1.47e-12	Altered group
RB1	13q14.2	192 (11.57%)	602 (7.27%)	0.67	1.78e-08	4.25e-08	Altered group
TEDDM1	1q25.3	191 (11.41%)	73 (1.08%)	3.4	1.37e-78	5.9e-77	Altered group
C1ORF100	1q44	191 (12.43%)	156 (1.83%)	2.77	7.08e-69	2.59e-67	Altered group
ZNF672	1q44	191 (11.53%)	175 (2.05%)	2.49	4.39e-59	1.33e-57	Altered group
ZC3H11A	1q32.1	191 (11.60%)	202 (2.47%)	2.23	1.01e-50	2.37e-49	Altered group
CMYA5	5q14.1	191 (11.80%)	380 (4.35%)	1.44	1.48e-27	2.56e-26	Altered group
ROS1	6q22.1	191 (10.95%)	379 (4.32%)	1.34	3.27e-24	5e-23	Altered group
ITPR2	12p11.23	191 (11.50%)	459 (5.30%)	1.12	1.37e-18	1.37e-17	Altered group
TPTE	21p11.2	191 (11.46%)	464 (5.39%)	1.09	7.12e-18	6.5e-17	Altered group
ATP13A3	3q29	191 (12.02%)	530 (6.21%)	0.95	1.04e-14	6.35e-14	Altered group
EHHADH	3q27.2	191 (11.57%)	522 (5.97%)	0.95	1.1e-14	6.7e-14	Altered group
NPL	1q25.3	190 (11.80%)	89 (1.16%)	3.34	2.46e-81	1.11e-79	Altered group
ZNF678	1q42.13	190 (12.30%)	158 (1.98%)	2.63	2.91e-63	9.65e-62	Altered group
GNPAT	1q42.2	190 (11.47%)	180 (2.07%)	2.47	2.75e-58	8.11e-57	Altered group
ATM	11q22.3	190 (11.03%)	487 (5.51%)	1	1.86e-15	1.26e-14	Altered group
GSDMC	8q24.21	190 (12.38%)	646 (7.36%)	0.75	3.47e-10	1.06e-09	Altered group
FAM91A1	8q24.13	190 (11.71%)	624 (6.99%)	0.74	5.42e-10	1.62e-09	Altered group
SKIL	3q26.2	190 (11.39%)	559 (6.96%)	0.71	4.08e-09	1.07e-08	Altered group
RNF2	1q25.3	189 (11.48%)	99 (1.50%)	2.94	1.81e-66	6.44e-65	Altered group
INTS7	1q32.3	189 (11.70%)	148 (1.80%)	2.7	2.51e-64	8.56e-63	Altered group
C4BPA	1q32.2	189 (11.65%)	164 (2.07%)	2.49	8.68e-58	2.52e-56	Altered group
KCTD3	1q41	189 (12.08%)	178 (2.30%)	2.4	3.67e-55	9.88e-54	Altered group
GALNT2	1q42.13	189 (11.62%)	201 (2.35%)	2.31	4.08e-53	1.03e-51	Altered group
SCN1A	2q24.3	189 (11.29%)	358 (4.11%)	1.46	1.14e-27	1.97e-26	Altered group
MME	3q25.2	189 (11.43%)	346 (4.40%)	1.38	6.01e-25	9.48e-24	Altered group
ERICH3	1p31.1	189 (11.95%)	409 (4.74%)	1.33	1.73e-24	2.68e-23	Altered group
DIDO1	20q13.33	189 (11.63%)	456 (5.30%)	1.13	6.54e-19	6.71e-18	Altered group
SDK1	7p22.2	189 (11.67%)	477 (5.41%)	1.11	1.86e-18	1.82e-17	Altered group
MYCBP2	13q22.3	189 (11.05%)	459 (5.29%)	1.06	5.94e-17	4.87e-16	Altered group
ICE1	5p15.32	189 (11.05%)	481 (5.52%)	1	1.68e-15	1.14e-14	Altered group
KNG1	3q27.3	189 (11.68%)	501 (6.23%)	0.91	3.71e-13	1.8e-12	Altered group
EFR3A	8q24.22	189 (11.65%)	624 (7.05%)	0.72	1.55e-09	4.33e-09	Altered group
CPSF1	8q24.3	189 (11.27%)	636 (7.13%)	0.66	3.01e-08	6.95e-08	Altered group
RGS8	1q25.3	188 (12.19%)	87 (1.29%)	3.24	6.79e-76	2.83e-74	Altered group
STX6	1q25.3	188 (11.27%)	88 (1.25%)	3.17	5.44e-73	2.1e-71	Altered group
ZNF281	1q32.1	188 (12.11%)	124 (1.53%)	2.98	7.8e-73	3e-71	Altered group
LAD1	1q32.1	188 (11.60%)	137 (1.77%)	2.71	2.05e-63	6.85e-62	Altered group
COG2	1q42.2	188 (12.17%)	190 (2.38%)	2.35	3.64e-54	9.5e-53	Altered group
NRXN1	2p16.3	188 (11.21%)	407 (4.60%)	1.29	1.12e-22	1.56e-21	Altered group
CPLANE1	5p13.2	188 (11.07%)	442 (5.05%)	1.13	1.62e-18	1.6e-17	Altered group
LRP1	12q13.3	188 (10.94%)	482 (5.52%)	0.99	6.39e-15	4.02e-14	Altered group
MASP1	3q27.3	188 (11.39%)	493 (5.94%)	0.94	6.49e-14	3.53e-13	Altered group
LPP	3q27.3-q28	188 (11.88%)	559 (6.60%)	0.85	5.21e-12	2.12e-11	Altered group
KLHL24	3q27.1	188 (11.08%)	537 (6.33%)	0.81	5.15e-11	1.8e-10	Altered group
DVL3	3q27.1	188 (11.37%)	544 (6.68%)	0.77	3.02e-10	9.31e-10	Altered group
MYC	8q24.21	188 (11.82%)	764 (8.84%)	0.42	0.0002451	0.0003332	Altered group
IKBKE	1q32.1	187 (11.93%)	187 (2.27%)	2.39	2.45e-55	6.63e-54	Altered group
TAF1L	9p21.1	187 (11.52%)	379 (4.33%)	1.41	3.18e-26	5.28e-25	Altered group
GRIN2A	16p13.2	187 (12.07%)	411 (4.93%)	1.29	5.76e-23	8.14e-22	Altered group
KMT2B	19q13.12	187 (11.20%)	480 (5.53%)	1.02	8.8e-16	6.22e-15	Altered group
ADCY2	5p15.31	187 (11.22%)	464 (5.65%)	0.99	4.88e-15	3.12e-14	Altered group
ATRX	Xq21.1	187 (11.70%)	525 (6.30%)	0.89	5.52e-13	2.61e-12	Altered group
HTR3C	3q27.1	187 (11.40%)	523 (6.22%)	0.87	1.61e-12	7.08e-12	Altered group
ACTL6A	3q26.33	187 (11.14%)	518 (6.45%)	0.79	1.53e-10	4.95e-10	Altered group
LMOD1	1q32.1	186 (11.35%)	144 (1.76%)	2.69	1.34e-62	4.38e-61	Altered group
IRF6	1q32.2	186 (11.45%)	155 (1.87%)	2.62	5.09e-61	1.61e-59	Altered group
GARIN4	1q32.3	186 (11.63%)	164 (1.95%)	2.58	1.79e-60	5.6e-59	Altered group
RBM34	1q42.3	186 (11.91%)	195 (2.27%)	2.39	1.98e-55	5.39e-54	Altered group
IRF2BP2	1q42.3	186 (12.05%)	199 (2.39%)	2.34	1.23e-53	3.17e-52	Altered group
HERC1	15q22.31	186 (10.88%)	334 (3.72%)	1.55	9.52e-30	1.73e-28	Altered group
SPHKAP	2q36.3	186 (10.63%)	428 (4.75%)	1.16	3.99e-19	4.17e-18	Altered group
PLXNA4	7q32.3	186 (11.54%)	462 (5.36%)	1.11	5.15e-18	4.79e-17	Altered group
LRP12	8q22.3	186 (11.69%)	539 (6.20%)	0.92	1.68e-13	8.56e-13	Altered group
LAMP3	3q27.1	186 (11.58%)	518 (6.45%)	0.85	8.61e-12	3.38e-11	Altered group
ADGRB1	8q24.3	186 (11.65%)	655 (7.29%)	0.68	1.58e-08	3.8e-08	Altered group
POU5F1B	8q24.21	186 (11.79%)	716 (8.28%)	0.51	1.331e-05	2.125e-05	Altered group
ODR4	1q31.1	185 (11.05%)	81 (1.13%)	3.29	5.76e-75	2.38e-73	Altered group
CFHR3	1q31.3	185 (11.92%)	116 (1.56%)	2.93	1.24e-68	4.52e-67	Altered group
EFCAB2	1q44	185 (11.10%)	152 (1.78%)	2.64	2.23e-61	7.08e-60	Altered group
ERO1B	1q42.3	185 (11.85%)	177 (2.04%)	2.54	5.96e-60	1.84e-58	Altered group
C1ORF116	1q32.1	185 (12.42%)	147 (2.07%)	2.59	4.56e-59	1.38e-57	Altered group
ESRRG	1q41	185 (11.84%)	207 (2.36%)	2.33	1.51e-53	3.87e-52	Altered group
PPP1R15B	1q32.1	185 (11.36%)	216 (2.55%)	2.15	2.54e-47	5.5e-46	Altered group
MARK1	1q41	185 (11.56%)	229 (2.67%)	2.11	2.01e-46	4.27e-45	Altered group
PPP1R3A	7q31.1	185 (11.32%)	308 (3.72%)	1.61	4.21e-31	7.86e-30	Altered group
SCN2A	2q24.3	185 (11.40%)	316 (3.78%)	1.59	1.22e-30	2.26e-29	Altered group
STAB2	12q23.3	185 (11.19%)	329 (3.80%)	1.56	8.9e-30	1.62e-28	Altered group
HECTD4	12q24.13	185 (11.17%)	351 (4.19%)	1.41	1.29e-25	2.1e-24	Altered group
PKD1L1	7p12.3	185 (11.43%)	378 (4.34%)	1.4	1.82e-25	2.94e-24	Altered group
UTRN	6q24.2	185 (10.80%)	382 (4.27%)	1.34	8.36e-24	1.24e-22	Altered group
DSP	6p24.3	185 (11.27%)	389 (4.54%)	1.31	4.68e-23	6.65e-22	Altered group
CACNA1A	19p13.13	185 (10.88%)	411 (4.67%)	1.22	1.54e-20	1.85e-19	Altered group
ZFHX3	16q22.2-q22.3	185 (11.91%)	467 (5.22%)	1.19	2.5e-20	2.95e-19	Altered group
NCEH1	3q26.31	185 (13.31%)	532 (6.68%)	0.99	1.61e-15	1.1e-14	Altered group
MYO10	5p15.1	185 (11.01%)	455 (5.63%)	0.97	2.79e-14	1.6e-13	Altered group
KCNB2	8q21.11	185 (11.54%)	504 (5.98%)	0.95	5.58e-14	3.08e-13	Altered group
EIF2B5	3q27.1	185 (11.55%)	524 (6.40%)	0.85	7.19e-12	2.86e-11	Altered group
P3H2	3q28	185 (11.11%)	513 (6.30%)	0.82	4.4e-11	1.55e-10	Altered group
RGS18	1q31.2	184 (12.08%)	117 (1.58%)	2.94	9.56e-69	3.49e-67	Altered group
INAVA	1q32.1	184 (11.84%)	122 (1.57%)	2.91	1.59e-68	5.75e-67	Altered group
TRAF3IP3	1q32.2	184 (11.33%)	144 (1.72%)	2.72	1.81e-63	6.05e-62	Altered group
REN	1q32.1	184 (10.64%)	186 (2.37%)	2.17	8.34e-46	1.75e-44	Altered group
ZDBF2	2q33.3	184 (11.30%)	306 (3.56%)	1.67	7.96e-33	1.51e-31	Altered group
COL5A1	9q34.3	184 (10.95%)	347 (3.99%)	1.46	7.72e-27	1.31e-25	Altered group
FLNC	7q32.1	184 (11.13%)	409 (4.65%)	1.26	1.48e-21	1.93e-20	Altered group
MYH2	17p13.1	184 (11.30%)	431 (4.97%)	1.18	1.32e-19	1.45e-18	Altered group
GOLIM4	3q26.2	184 (11.62%)	495 (5.89%)	0.98	8.05e-15	4.97e-14	Altered group
ZMAT3	3q26.32	184 (11.75%)	523 (6.57%)	0.84	1.46e-11	5.54e-11	Altered group
KLHL38	8q24.13	184 (11.22%)	608 (7.00%)	0.68	2.21e-08	5.21e-08	Altered group
MTSS1	8q24.13	184 (11.44%)	644 (7.25%)	0.66	4.92e-08	1.1e-07	Altered group
IER5	1q25.3	183 (11.41%)	77 (1.11%)	3.36	2.98e-76	1.25e-74	Altered group
OPN3	1q43	183 (11.78%)	163 (1.85%)	2.67	2.5e-63	8.33e-62	Altered group
ABCB10	1q42.13	183 (12.39%)	183 (2.11%)	2.55	1.65e-60	5.2e-59	Altered group
PARP1	1q42.12	183 (11.51%)	202 (2.31%)	2.31	2.77e-52	6.81e-51	Altered group
DOCK8	9p24.3	183 (11.21%)	332 (3.86%)	1.54	4.28e-29	7.66e-28	Altered group
FAM47C	Xp21.1	183 (11.08%)	336 (3.98%)	1.48	5.14e-27	8.77e-26	Altered group
C6	5p13.1	183 (11.66%)	430 (5.01%)	1.22	1.46e-20	1.75e-19	Altered group
CDH23	10q22.1	183 (10.87%)	399 (4.69%)	1.21	5.99e-20	6.82e-19	Altered group
UBR4	1p36.13	183 (10.58%)	411 (4.65%)	1.19	2.04e-19	2.2e-18	Altered group
CREBBP	16p13.3	183 (10.56%)	427 (4.92%)	1.1	2.54e-17	2.17e-16	Altered group
MRPL47	3q26.33	183 (11.69%)	502 (6.25%)	0.9	8.37e-13	3.85e-12	Altered group
GHSR	3q26.31	183 (11.95%)	541 (6.77%)	0.82	3.41e-11	1.22e-10	Altered group
PTK2	8q24.3	183 (11.60%)	630 (7.12%)	0.7	6.94e-09	1.75e-08	Altered group
RGS16	1q25.3	182 (11.33%)	86 (1.23%)	3.2	2.91e-72	1.12e-70	Altered group
CDK18	1q32.1	182 (12.17%)	151 (1.96%)	2.63	1.7e-60	5.34e-59	Altered group
OR2T5	1q44	182 (10.99%)	164 (1.92%)	2.52	6.1e-57	1.72e-55	Altered group
SYT14	1q32.2	182 (11.33%)	155 (2.00%)	2.5	1.19e-55	3.26e-54	Altered group
SOX13	1q32.1	182 (10.87%)	197 (2.51%)	2.11	3.46e-44	7.11e-43	Altered group
OTOGL	12q21.31	182 (11.46%)	313 (3.69%)	1.64	1.32e-31	2.47e-30	Altered group
SCN10A	3p22.2	182 (10.99%)	342 (3.93%)	1.48	3.05e-27	5.23e-26	Altered group
ADAMTS20	12q12	182 (11.77%)	392 (4.53%)	1.38	7.49e-25	1.18e-23	Altered group
FREM1	9p22.3	182 (10.61%)	356 (4.10%)	1.37	5.11e-24	7.66e-23	Altered group
CHD4	12p13.31	182 (10.57%)	403 (4.64%)	1.19	2.5e-19	2.67e-18	Altered group
TNK2	3q29	182 (11.76%)	534 (6.12%)	0.94	6.09e-14	3.33e-13	Altered group
GNB4	3q26.33	182 (11.62%)	509 (6.33%)	0.88	3.42e-12	1.43e-11	Altered group
AGO2	8q24.3	182 (11.00%)	636 (7.21%)	0.61	4.13e-07	8.07e-07	Altered group
TSEN15	1q25.3	181 (11.27%)	75 (1.02%)	3.46	2.73e-79	1.2e-77	Altered group
CFHR2	1q31.3	181 (11.83%)	133 (1.71%)	2.79	2.71e-64	9.23e-63	Altered group
CTSE	1q32.1	181 (11.04%)	145 (1.84%)	2.58	1.83e-57	5.27e-56	Altered group
SCN3A	2q24.3	181 (11.06%)	318 (3.67%)	1.59	3.05e-30	5.61e-29	Altered group
LRRC7	1p31.1	181 (11.48%)	359 (4.08%)	1.49	6.61e-28	1.15e-26	Altered group
DSCAML1	11q23.3	181 (10.75%)	364 (4.12%)	1.38	2.52e-24	3.89e-23	Altered group
AFF2	Xq28	181 (10.37%)	397 (4.48%)	1.21	7.72e-20	8.71e-19	Altered group
MYO16	13q33.3	181 (10.58%)	377 (4.81%)	1.14	1.16e-17	1.03e-16	Altered group
FREM2	13q13.3	181 (10.85%)	479 (5.47%)	0.99	1.2e-14	7.22e-14	Altered group
ZNF572	8q24.13	181 (11.79%)	605 (6.84%)	0.79	1.87e-10	5.95e-10	Altered group
ZHX2	8q24.13	181 (11.05%)	638 (7.13%)	0.63	1.95e-07	4e-07	Altered group
TRAPPC9	8q24.3	181 (10.94%)	685 (7.63%)	0.52	1.263e-05	2.023e-05	Altered group
LINC01741	1q25.2	180 (11.55%)	63 (0.93%)	3.64	1.51e-81	6.81e-80	Altered group
CRYZL2P	1q25.2	180 (11.55%)	65 (1.00%)	3.53	3.02e-78	1.3e-76	Altered group
DDX59	1q32.1	180 (11.26%)	125 (1.51%)	2.9	2.89e-67	1.03e-65	Altered group
LGALS8	1q43	180 (11.67%)	161 (1.90%)	2.62	1.71e-60	5.36e-59	Altered group
KCNK2	1q41	180 (11.92%)	168 (2.03%)	2.55	1.66e-58	4.92e-57	Altered group
MCTP2	15q26.2	180 (11.79%)	167 (2.01%)	2.55	2.74e-58	8.06e-57	Altered group
GPR37L1	1q32.1	180 (11.08%)	140 (1.84%)	2.59	5.3e-57	1.5e-55	Altered group
SLC45A3	1q32.1	180 (11.10%)	169 (2.08%)	2.42	3.52e-53	8.94e-52	Altered group
MDM4	1q32.1	180 (11.03%)	195 (2.35%)	2.23	6.75e-48	1.48e-46	Altered group
TACC2	10q26.13	180 (11.26%)	324 (3.70%)	1.6	1.04e-30	1.93e-29	Altered group
DYSF	2p13.2	180 (10.37%)	335 (3.93%)	1.4	2.55e-24	3.93e-23	Altered group
THSD7A	7p21.3	180 (10.53%)	374 (4.32%)	1.29	1.16e-21	1.53e-20	Altered group
SEMA5A	5p15.31	180 (10.52%)	444 (5.40%)	0.96	1.16e-13	6.07e-13	Altered group
BCL6	3q27.3	180 (11.24%)	494 (5.85%)	0.94	1.58e-13	8.07e-13	Altered group
ABCF3	3q27.1	180 (11.33%)	522 (6.56%)	0.79	2.82e-10	8.76e-10	Altered group
LRRC34	3q26.2	180 (11.10%)	547 (6.81%)	0.71	1.18e-08	2.88e-08	Altered group
RASAL2-AS1	1q25.2	179 (11.49%)	66 (1.08%)	3.41	3.02e-73	1.17e-71	Altered group
CAPN2	1q41	179 (11.28%)	158 (1.77%)	2.67	8.47e-62	2.72e-60	Altered group
DESI2	1q44	179 (11.65%)	167 (1.96%)	2.57	6.36e-59	1.91e-57	Altered group
LBR	1q42.12	179 (11.15%)	168 (1.90%)	2.55	4.3e-58	1.26e-56	Altered group
TBCE	1q42.3	179 (10.84%)	178 (2.05%)	2.4	4.25e-53	1.07e-51	Altered group
COQ8A	1q42.13	179 (11.26%)	183 (2.16%)	2.38	1.06e-52	2.63e-51	Altered group
NVL	1q42.11	179 (11.59%)	189 (2.25%)	2.36	1.53e-52	3.79e-51	Altered group
LIN9	1q42.12	179 (11.14%)	173 (2.14%)	2.38	7.17e-52	1.74e-50	Altered group
ADAM18	8p11.22	179 (10.23%)	473 (5.41%)	0.92	7.22e-13	3.36e-12	Altered group
RUBCN	3q29	179 (11.19%)	534 (6.26%)	0.84	2.71e-11	9.85e-11	Altered group
PLEKHG4B	5p15.33	179 (10.44%)	511 (5.90%)	0.82	7.28e-11	2.48e-10	Altered group
C1ORF21	1q25.3	178 (11.40%)	83 (1.14%)	3.32	3.66e-75	1.52e-73	Altered group
LHX9	1q31.3	178 (11.99%)	130 (1.82%)	2.72	1.23e-60	3.88e-59	Altered group
SYT2	1q32.1	178 (11.72%)	135 (1.82%)	2.69	5.98e-60	1.85e-58	Altered group
SUSD4	1q41	178 (11.68%)	160 (1.97%)	2.57	6.16e-58	1.79e-56	Altered group
EDARADD	1q42.3-q43	178 (11.54%)	163 (1.96%)	2.56	1.37e-57	3.97e-56	Altered group
IGFN1	1q32.1	178 (11.22%)	152 (1.91%)	2.56	1.53e-56	4.28e-55	Altered group
RBBP5	1q32.1	178 (11.34%)	166 (1.97%)	2.52	1.7e-56	4.71e-55	Altered group
TMEM63A	1q42.12	178 (11.09%)	183 (2.07%)	2.42	5.82e-54	1.51e-52	Altered group
NUAK2	1q32.1	178 (10.50%)	182 (2.10%)	2.32	5.4e-50	1.25e-48	Altered group
SAMD9	7q21.2	178 (10.89%)	321 (3.69%)	1.56	5.43e-29	9.7e-28	Altered group
ACAP2	3q29	178 (11.70%)	516 (6.06%)	0.95	1.04e-13	5.46e-13	Altered group
KCNU1	8p11.23	178 (10.59%)	510 (5.79%)	0.87	8.02e-12	3.17e-11	Altered group
RNPEP	1q32.1	177 (11.03%)	135 (1.68%)	2.71	1.97e-60	6.17e-59	Altered group
ANPEP	15q26.1	177 (11.18%)	140 (1.80%)	2.63	5.24e-58	1.53e-56	Altered group
TMCC2	1q32.1	177 (11.27%)	184 (2.18%)	2.37	7.55e-52	1.82e-50	Altered group
PGBD5	1q42.13	177 (10.62%)	177 (2.17%)	2.29	2.26e-48	5.01e-47	Altered group
TNXB	6p21.33-p21.32	177 (10.96%)	366 (4.18%)	1.39	2.42e-24	3.74e-23	Altered group
MYO18B	22q12.1	177 (10.75%)	395 (4.54%)	1.24	2.28e-20	2.7e-19	Altered group
COL7A1	3p21.31	177 (9.99%)	388 (4.45%)	1.17	3.69e-18	3.48e-17	Altered group
DOCK5	8p21.2	177 (10.12%)	435 (4.82%)	1.07	4.23e-16	3.12e-15	Altered group
SERPINI1	3q26.1	177 (11.03%)	465 (5.84%)	0.92	1.06e-12	4.81e-12	Altered group
ZNF639	3q26.33	177 (11.30%)	521 (6.09%)	0.89	2.34e-12	1.01e-11	Altered group
MELTF	3q29	177 (11.26%)	522 (6.13%)	0.88	4.35e-12	1.8e-11	Altered group
DLGAP2	8p23.3	177 (11.03%)	528 (6.02%)	0.87	6.77e-12	2.71e-11	Altered group
HAS2	8q24.13	177 (11.48%)	570 (6.39%)	0.85	1.5e-11	5.68e-11	Altered group
DCUN1D1	3q26.33	177 (11.14%)	500 (6.22%)	0.84	4e-11	1.42e-10	Altered group
PSMD2	3q27.1	177 (11.14%)	516 (6.48%)	0.78	6.13e-10	1.81e-09	Altered group
SPATA17	1q41	176 (11.56%)	169 (2.00%)	2.53	7.98e-57	2.24e-55	Altered group
TICRR	15q26.1	176 (11.84%)	160 (2.04%)	2.53	3.88e-56	1.07e-54	Altered group
DYRK3	1q32.1	176 (11.59%)	147 (1.96%)	2.56	7.57e-56	2.07e-54	Altered group
GPR137B	1q42.3	176 (11.31%)	176 (2.07%)	2.45	3.05e-54	7.97e-53	Altered group
ADAMTS17	15q26.3	176 (11.18%)	200 (2.79%)	2.01	1.31e-39	2.59e-38	Altered group
DMXL2	15q21.2	176 (10.16%)	274 (3.23%)	1.65	2.05e-30	3.79e-29	Altered group
SAMD9L	7q21.2	176 (10.84%)	333 (3.84%)	1.5	8.36e-27	1.42e-25	Altered group
MYH8	17p13.1	176 (10.99%)	394 (4.54%)	1.27	4.47e-21	5.63e-20	Altered group
DYNC1H1	14q32.31	176 (10.16%)	404 (4.52%)	1.17	2.59e-18	2.48e-17	Altered group
NCKAP5	2q21.2	176 (10.26%)	394 (4.80%)	1.1	2.07e-16	1.59e-15	Altered group
DLG1	3q29	176 (12.21%)	554 (6.65%)	0.88	3.68e-12	1.54e-11	Altered group
THPO	3q27.1	176 (10.45%)	483 (5.74%)	0.86	2.01e-11	7.44e-11	Altered group
NRROS	3q29	176 (11.15%)	515 (6.17%)	0.85	2.18e-11	8.03e-11	Altered group
KCNMB3	3q26.32	176 (11.15%)	517 (6.43%)	0.79	3.6e-10	1.1e-09	Altered group
ACTRT3	3q26.2	176 (10.27%)	546 (6.86%)	0.58	2.869e-06	5.013e-06	Altered group
PDC	1q31.1	175 (10.35%)	77 (1.00%)	3.37	2.33e-74	9.53e-73	Altered group
C1ORF220	1q25.2	175 (10.79%)	69 (1.06%)	3.35	1.02e-70	3.83e-69	Altered group
TNNT2	1q32.1	175 (11.40%)	126 (1.58%)	2.85	2.88e-64	9.77e-63	Altered group
PM20D1	1q32.1	175 (11.07%)	149 (1.84%)	2.59	7.89e-57	2.22e-55	Altered group
SPRTN	1q42.2	175 (11.85%)	181 (2.13%)	2.48	2.41e-55	6.55e-54	Altered group
OR2T35	1q44	175 (10.57%)	156 (1.83%)	2.53	3.78e-55	1.02e-53	Altered group
B3GALNT2	1q42.3	175 (10.78%)	166 (1.90%)	2.5	6.28e-55	1.68e-53	Altered group
PTPN7	1q32.1	175 (10.94%)	133 (1.83%)	2.58	1.28e-54	3.4e-53	Altered group
CHIT1	1q32.1	175 (11.30%)	161 (2.04%)	2.47	1.6e-53	4.11e-52	Altered group
TAF5L	1q42.13	175 (11.33%)	173 (2.11%)	2.43	8.26e-53	2.06e-51	Altered group
EXOC8	1q42.2	175 (10.90%)	182 (2.07%)	2.4	2.44e-52	6.01e-51	Altered group
AVPR1B	1q32.1	175 (10.46%)	156 (2.14%)	2.29	3.35e-46	7.08e-45	Altered group
GPR149	3q25.2	175 (11.45%)	327 (3.88%)	1.56	1.28e-28	2.27e-27	Altered group
GRIN2B	12p13.1	175 (10.89%)	358 (4.08%)	1.42	1e-24	1.56e-23	Altered group
SRCAP	16p11.2	175 (11.20%)	390 (4.48%)	1.32	1.95e-22	2.68e-21	Altered group
WDFY3	4q21.23	175 (10.49%)	361 (4.15%)	1.34	2.53e-22	3.46e-21	Altered group
ZNF804B	7q21.13	175 (11.20%)	417 (4.85%)	1.21	1.54e-19	1.67e-18	Altered group
CNTN5	11q22.1	175 (9.75%)	410 (4.58%)	1.09	3.29e-16	2.46e-15	Altered group
HRG	3q27.3	175 (12.04%)	490 (6.05%)	0.99	1.36e-14	8.16e-14	Altered group
ADAM2	8p11.22	175 (10.12%)	464 (5.66%)	0.84	9.86e-11	3.29e-10	Altered group
SEC62	3q26.2	175 (10.49%)	532 (6.16%)	0.77	1.28e-09	3.63e-09	Altered group
GPR160	3q26.2	175 (10.79%)	534 (6.71%)	0.69	5.27e-08	1.18e-07	Altered group
RGS1	1q31.2	174 (11.96%)	93 (1.28%)	3.23	6.06e-73	2.33e-71	Altered group
ARPC5	1q25.3	174 (10.83%)	85 (1.26%)	3.1	8.68e-66	3.06e-64	Altered group
CD46	1q32.2	174 (11.14%)	125 (1.51%)	2.88	8.39e-65	2.91e-63	Altered group
GGPS1	1q42.3	174 (11.48%)	153 (1.84%)	2.64	6.93e-59	2.08e-57	Altered group
PFKFB2	1q32.1	174 (11.17%)	136 (1.83%)	2.61	5e-56	1.37e-54	Altered group
COX20	1q44	174 (10.84%)	147 (1.83%)	2.57	1.83e-55	5e-54	Altered group
EPHX1	1q42.12	174 (10.44%)	184 (2.10%)	2.31	6.28e-49	1.42e-47	Altered group
PAPPA	9q33.1	174 (10.71%)	237 (2.83%)	1.92	7.59e-38	1.49e-36	Altered group
TECTA	11q23.3	174 (10.81%)	345 (3.90%)	1.47	4.43e-26	7.33e-25	Altered group
ALPK2	18q21.31-q21.32	174 (10.54%)	339 (3.90%)	1.44	6.2e-25	9.77e-24	Altered group
ADGRL3	4q13.1	174 (10.49%)	338 (3.98%)	1.4	1.06e-23	1.55e-22	Altered group
C7	5p13.1	174 (10.69%)	370 (4.24%)	1.34	1.92e-22	2.64e-21	Altered group
PTPRZ1	7q31.32	174 (10.51%)	361 (4.23%)	1.31	1.13e-21	1.49e-20	Altered group
DNAH1	3p21.1	174 (10.04%)	388 (4.32%)	1.22	2.39e-19	2.56e-18	Altered group
SMC4	3q25.33	174 (10.55%)	375 (4.54%)	1.22	3.36e-19	3.54e-18	Altered group
MYO15A	17p11.2	174 (10.42%)	409 (4.68%)	1.16	6.34e-18	5.82e-17	Altered group
BRCA2	13q13.1	174 (10.00%)	426 (4.92%)	1.02	1.27e-14	7.63e-14	Altered group
SENP5	3q29	174 (11.15%)	500 (5.95%)	0.91	1.91e-12	8.32e-12	Altered group
TBC1D31	8q24.13	174 (10.72%)	612 (6.86%)	0.64	1.88e-07	3.88e-07	Altered group
LINC02897	1q44	173 (10.78%)	142 (1.66%)	2.7	1.54e-59	4.7e-58	Altered group
KCNK1	1q42.2	173 (11.10%)	174 (2.06%)	2.43	1.51e-52	3.74e-51	Altered group
ADIPOR1	1q32.1	173 (10.86%)	126 (1.85%)	2.55	2.55e-52	6.26e-51	Altered group
SYNM	15q26.3	173 (10.95%)	159 (2.04%)	2.43	3.44e-51	8.17e-50	Altered group
LAX1	1q32.1	173 (10.79%)	170 (2.15%)	2.33	2.36e-48	5.23e-47	Altered group
ELF3	1q32.1	173 (11.53%)	204 (2.50%)	2.21	2.34e-46	4.98e-45	Altered group
AGT	1q42.2	173 (10.48%)	183 (2.23%)	2.23	6.39e-46	1.35e-44	Altered group
CHD8	14q11.2	173 (10.68%)	289 (3.33%)	1.68	2.07e-31	3.87e-30	Altered group
SCN11A	3p22.2	173 (11.72%)	318 (3.84%)	1.61	9.6e-30	1.74e-28	Altered group
COL4A5	Xq22.3	173 (10.20%)	294 (3.42%)	1.58	3.35e-28	5.88e-27	Altered group
IGF2BP2	3q27.2	173 (11.05%)	490 (6.10%)	0.86	2.93e-11	1.06e-10	Altered group
B3GNT5	3q27.1	173 (10.89%)	515 (6.07%)	0.84	5.43e-11	1.89e-10	Altered group
UNC5D	8p12	173 (10.50%)	500 (6.10%)	0.78	8.53e-10	2.47e-09	Altered group
HTR3D	3q27.1	173 (10.89%)	518 (6.45%)	0.76	2.82e-09	7.57e-09	Altered group
SLC45A4	8q24.3	173 (10.44%)	620 (6.98%)	0.58	2.802e-06	4.902e-06	Altered group
SCRIB	8q24.3	173 (10.57%)	649 (7.22%)	0.55	7.078e-06	1.171e-05	Altered group
PPFIA1	11q13.3	173 (10.63%)	608 (7.40%)	0.52	2.356e-05	3.646e-05	Altered group
DENND1B	1q31.3	172 (11.59%)	105 (1.47%)	2.98	3.61e-65	1.26e-63	Altered group
CD55	1q32.2	172 (10.70%)	112 (1.56%)	2.78	1.8e-58	5.33e-57	Altered group
GREM2	1q43	172 (11.19%)	165 (1.88%)	2.58	4.37e-57	1.24e-55	Altered group
MFSD4A	1q32.1	172 (11.12%)	139 (1.82%)	2.61	7.14e-56	1.96e-54	Altered group
OR2T29	1q44	172 (10.39%)	151 (1.77%)	2.55	8.65e-55	2.31e-53	Altered group
CCDC185	1q41	172 (10.84%)	162 (1.90%)	2.51	2.31e-54	6.08e-53	Altered group
FCAMR	1q32.1	172 (10.60%)	144 (1.93%)	2.46	1.08e-50	2.54e-49	Altered group
STXBP5L	3q13.33	172 (10.82%)	298 (3.45%)	1.65	2.01e-30	3.72e-29	Altered group
MYH15	3q13.13	172 (11.14%)	332 (3.84%)	1.54	9.76e-28	1.69e-26	Altered group
COL4A4	2q36.3	172 (10.72%)	311 (3.72%)	1.53	4.74e-27	8.09e-26	Altered group
MYO3A	10p12.1	172 (11.02%)	315 (3.90%)	1.5	3.63e-26	6.02e-25	Altered group
MGA	15q15	172 (10.54%)	352 (3.92%)	1.43	1.39e-24	2.15e-23	Altered group
EPHA6	3q11.2	172 (10.01%)	329 (3.96%)	1.34	1.48e-21	1.93e-20	Altered group
CHD6	20q12	172 (10.27%)	389 (4.37%)	1.23	1.59e-19	1.72e-18	Altered group
MYH7	14q11.2	172 (10.51%)	390 (4.65%)	1.18	4.25e-18	3.97e-17	Altered group
TRPA1	8q21.11	172 (10.69%)	469 (5.26%)	1.02	6.24e-15	3.93e-14	Altered group
PAK2	3q29	172 (11.23%)	499 (5.99%)	0.91	2.27e-12	9.79e-12	Altered group
ETV5	3q27.2	172 (10.87%)	493 (5.82%)	0.9	3.58e-12	1.5e-11	Altered group
AP2M1	3q27.1	172 (10.82%)	517 (6.15%)	0.82	1.92e-10	6.11e-10	Altered group
PARL	3q27.1	172 (10.82%)	511 (6.27%)	0.79	7.18e-10	2.1e-09	Altered group
KLHL12	1q32.1	171 (11.24%)	135 (1.77%)	2.67	2.72e-57	7.77e-56	Altered group
ELK4	1q32.1	171 (10.96%)	141 (1.77%)	2.63	1.35e-56	3.77e-55	Altered group
SLC41A1	1q32.1	171 (10.84%)	140 (1.81%)	2.58	1.54e-54	4.1e-53	Altered group
BLM	15q26.1	171 (10.98%)	140 (1.84%)	2.58	1.58e-54	4.18e-53	Altered group
PRELP	1q32.1	171 (11.76%)	157 (2.07%)	2.51	9.58e-54	2.47e-52	Altered group
PRSS38	1q42.13	171 (10.85%)	156 (1.96%)	2.47	4.13e-52	1.01e-50	Altered group
ACTA1	1q42.13	171 (10.95%)	172 (2.09%)	2.39	2.69e-50	6.25e-49	Altered group
SPATA31D1	9q21.32	171 (9.67%)	263 (3.04%)	1.67	4.99e-30	9.11e-29	Altered group
SCN5A	3p22.2	171 (10.86%)	313 (3.64%)	1.58	1.93e-28	3.41e-27	Altered group
VPS13A	9q21.2	171 (9.70%)	267 (3.32%)	1.55	2.3e-26	3.84e-25	Altered group
CUL9	6p21.1	171 (10.24%)	329 (3.80%)	1.43	3.77e-24	5.72e-23	Altered group
DCDC1	11p14.1	171 (10.37%)	334 (4.16%)	1.32	3.46e-21	4.41e-20	Altered group
NSD1	5q35.3	171 (9.93%)	411 (4.66%)	1.09	6.25e-16	4.49e-15	Altered group
OPA1	3q29	171 (10.77%)	497 (5.94%)	0.86	3.54e-11	1.27e-10	Altered group
NSD3	8p11.23	171 (10.07%)	552 (6.26%)	0.69	6e-08	1.33e-07	Altered group
ZHX1	8q24.13	171 (10.84%)	602 (6.93%)	0.64	2.51e-07	5.07e-07	Altered group
LHX4-AS1	1q25.2	170 (11.02%)	70 (1.05%)	3.39	1.85e-71	7.01e-70	Altered group
HSD11B1	1q32.2	170 (10.93%)	121 (1.58%)	2.79	1.15e-59	3.52e-58	Altered group
MAP1LC3C	1q43	170 (11.06%)	161 (1.84%)	2.58	1.6e-56	4.47e-55	Altered group
OPTC	1q32.1	170 (11.21%)	145 (1.96%)	2.52	1.38e-52	3.41e-51	Altered group
ZNF670-ZNF695	1q44	170 (10.59%)	150 (1.87%)	2.5	1.67e-52	4.13e-51	Altered group
HEPH	Xq12	170 (10.61%)	241 (2.92%)	1.86	1.54e-35	2.97e-34	Altered group
ARHGEF26	3q25.2	170 (10.93%)	316 (3.94%)	1.47	3.38e-25	5.38e-24	Altered group
SRRM2	16p13.3	170 (10.39%)	334 (3.86%)	1.43	3.1e-24	4.74e-23	Altered group
ABCC9	12p12.1	170 (10.94%)	366 (4.12%)	1.41	3.66e-24	5.57e-23	Altered group
HECW1	7p14.1-p13	170 (10.71%)	355 (4.07%)	1.4	1.23e-23	1.8e-22	Altered group
GOLGB1	3q13.33	170 (9.98%)	319 (3.74%)	1.41	1.82e-23	2.64e-22	Altered group
MYH13	17p13.1	170 (10.08%)	334 (3.86%)	1.39	6.9e-23	9.71e-22	Altered group
CACNA1B	9q34.3	170 (10.02%)	346 (3.94%)	1.35	6.73e-22	8.99e-21	Altered group
FRY	13q13.1	170 (10.50%)	384 (4.31%)	1.29	8.62e-21	1.06e-19	Altered group
SPEN	1p36.21-p36.13	170 (9.36%)	373 (4.20%)	1.16	3.94e-17	3.29e-16	Altered group
FOCAD	9p21.3	170 (9.39%)	450 (5.03%)	0.9	9.46e-12	3.69e-11	Altered group
SOX2	3q26.33	170 (10.70%)	508 (5.99%)	0.84	8.71e-11	2.93e-10	Altered group
SQLE	8q24.13	170 (11.07%)	595 (6.67%)	0.73	6.06e-09	1.54e-08	Altered group
MTBP	8q24.12	170 (10.46%)	563 (6.34%)	0.72	1.2e-08	2.94e-08	Altered group
HTR3E	3q27.1	170 (10.70%)	538 (6.54%)	0.71	2.28e-08	5.35e-08	Altered group
OPLAH	8q24.3	170 (10.31%)	628 (7.03%)	0.55	9.406e-06	1.53e-05	Altered group
LINC00272	1q25.3	169 (10.52%)	56 (0.89%)	3.57	2e-72	7.67e-71	Altered group
LINC01699	1q25.3	169 (10.54%)	63 (0.99%)	3.41	2.4e-69	8.9e-68	Altered group
SV2B	15q26.1	169 (10.85%)	109 (1.44%)	2.91	3.08e-62	9.99e-61	Altered group
B3GALT2	1q31.2	169 (10.58%)	105 (1.39%)	2.93	3.58e-62	1.16e-60	Altered group
GPATCH2	1q41	169 (11.24%)	161 (1.86%)	2.59	1.22e-56	3.42e-55	Altered group
CD34	1q32.2	169 (10.14%)	126 (1.62%)	2.64	1.4e-54	3.72e-53	Altered group
ENAH	1q42.12	169 (10.46%)	163 (1.85%)	2.5	2.94e-53	7.5e-52	Altered group
HHAT	1q32.2	169 (10.78%)	143 (1.85%)	2.54	5.6e-53	1.41e-51	Altered group
PSEN2	1q42.13	169 (10.53%)	162 (2.03%)	2.37	1.3e-48	2.91e-47	Altered group
MYO9A	15q23	169 (9.91%)	245 (2.95%)	1.75	9.09e-32	1.71e-30	Altered group
VPS13C	15q22.2	169 (11.59%)	326 (3.63%)	1.68	1.83e-31	3.42e-30	Altered group
NEXMIF	Xq13.3	169 (11.33%)	298 (3.71%)	1.61	5.98e-29	1.07e-27	Altered group
SCN9A	2q24.3	169 (10.78%)	319 (3.63%)	1.57	5.38e-28	9.41e-27	Altered group
PPFIA2	12q21.31	169 (9.77%)	279 (3.33%)	1.55	1.85e-26	3.1e-25	Altered group
COL3A1	2q32.2	169 (10.16%)	310 (3.74%)	1.44	5.73e-24	8.56e-23	Altered group
RIMS1	6q13	169 (10.44%)	351 (3.93%)	1.41	1.23e-23	1.8e-22	Altered group
CHD5	1p36.31	169 (9.80%)	322 (3.70%)	1.4	3.92e-23	5.6e-22	Altered group
POLQ	3q13.33	169 (10.11%)	352 (4.10%)	1.3	8.84e-21	1.08e-19	Altered group
MYH4	17p13.1	169 (10.41%)	374 (4.27%)	1.29	1.17e-20	1.42e-19	Altered group
ALMS1	2p13.1	169 (10.44%)	350 (4.37%)	1.26	1.29e-19	1.42e-18	Altered group
FBN3	19p13.2	169 (10.30%)	395 (4.52%)	1.19	3.12e-18	2.96e-17	Altered group
ROBO2	3p12.3	169 (9.91%)	395 (4.40%)	1.17	8.54e-18	7.71e-17	Altered group
MYO7A	11q13.5	169 (10.20%)	384 (4.58%)	1.16	2.72e-17	2.32e-16	Altered group
EGFLAM	5p13.2-p13.1	169 (10.30%)	418 (4.72%)	1.13	8.27e-17	6.67e-16	Altered group
LRCH3	3q29	169 (12.16%)	503 (5.84%)	1.06	9.79e-16	6.87e-15	Altered group
CPN2	3q29	169 (11.24%)	475 (5.60%)	1	2.68e-14	1.54e-13	Altered group
SENP2	3q27.2	169 (10.64%)	492 (5.76%)	0.89	1.39e-11	5.29e-11	Altered group
LIPH	3q27.2	169 (10.64%)	500 (6.22%)	0.77	2.24e-09	6.09e-09	Altered group
VWA5B2	3q27.1	169 (10.24%)	485 (6.04%)	0.76	4.76e-09	1.23e-08	Altered group
LINC01344	1q25.3	168 (10.46%)	58 (0.92%)	3.51	8.2e-71	3.09e-69	Altered group
FANCI	15q26.1	168 (10.77%)	124 (1.44%)	2.91	5.13e-64	1.74e-62	Altered group
RHOU	1q42.13	168 (10.88%)	143 (1.65%)	2.72	1.83e-59	5.56e-58	Altered group
CFHR1	1q31.3	168 (11.32%)	114 (1.68%)	2.75	4.73e-57	1.34e-55	Altered group
RO60	1q31.2	168 (10.63%)	117 (1.62%)	2.72	5.27e-56	1.45e-54	Altered group
LYPD8	1q44	168 (10.14%)	147 (1.72%)	2.56	1.26e-53	3.23e-52	Altered group
ACBD3	1q42.12	168 (10.59%)	157 (1.87%)	2.5	1.38e-52	3.41e-51	Altered group
KLHDC8A	1q32.1	168 (10.49%)	151 (1.88%)	2.48	3.22e-51	7.67e-50	Altered group
ADORA1	1q32.1	168 (10.65%)	138 (1.89%)	2.49	1.49e-50	3.49e-49	Altered group
MYBPH	1q32.1	168 (11.06%)	153 (2.03%)	2.44	3.13e-50	7.25e-49	Altered group
ZNF407	18q23	168 (10.43%)	297 (3.36%)	1.64	1.97e-29	3.55e-28	Altered group
CNTN6	3p26.3	168 (11.19%)	320 (3.68%)	1.61	4.23e-29	7.58e-28	Altered group
SZT2	1p34.2	168 (9.88%)	343 (3.87%)	1.35	7.18e-22	9.57e-21	Altered group
BSN	3p21.31	168 (10.76%)	395 (4.55%)	1.24	1.36e-19	1.5e-18	Altered group
TNFSF10	3q26	168 (12.09%)	541 (6.64%)	0.86	2.07e-11	7.67e-11	Altered group
ANO1	11q13.3	168 (10.11%)	599 (7.20%)	0.49	8.117e-05	0.0001171	Altered group
UCHL5	1q31.2	167 (10.67%)	95 (1.34%)	2.99	2.66e-62	8.69e-61	Altered group
NEK7	1q31.3	167 (10.60%)	100 (1.44%)	2.89	3.29e-59	9.98e-58	Altered group
CAMK1G	1q32.2	167 (10.39%)	127 (1.61%)	2.69	3.66e-56	1.01e-54	Altered group
VN1R5	1q44	167 (10.40%)	133 (1.65%)	2.65	2.07e-55	5.63e-54	Altered group
RCOR3	1q32.2-q32.3	167 (10.32%)	131 (1.66%)	2.63	1.68e-54	4.43e-53	Altered group
OR2W5P	1q44	167 (10.40%)	138 (1.72%)	2.6	4.96e-54	1.29e-52	Altered group
EIF2D	1q32.1	167 (10.26%)	129 (1.67%)	2.62	7.09e-54	1.84e-52	Altered group
GCSAML-AS1	1q44	167 (10.40%)	139 (1.73%)	2.59	9.24e-54	2.39e-52	Altered group
LINC01341	1q44	167 (10.40%)	158 (1.82%)	2.51	9.91e-53	2.46e-51	Altered group
LINC01743	1q44	167 (10.40%)	158 (1.82%)	2.51	9.91e-53	2.46e-51	Altered group
TRIM11	1q42.13	167 (10.50%)	167 (1.89%)	2.47	4.48e-52	1.09e-50	Altered group
OR2L1P	1q44	167 (10.08%)	141 (1.75%)	2.52	1.52e-51	3.64e-50	Altered group
OR2L5	1q44	167 (10.08%)	141 (1.75%)	2.52	1.52e-51	3.64e-50	Altered group
OR2M1P	1q44	167 (10.08%)	141 (1.75%)	2.52	1.52e-51	3.64e-50	Altered group
ABCB5	7p21.1	167 (10.62%)	341 (3.90%)	1.45	2.06e-24	3.18e-23	Altered group
CTNNA2	2p12	167 (9.95%)	323 (3.64%)	1.45	2.68e-24	4.11e-23	Altered group
SMARCA4	19p13.2	167 (9.78%)	435 (4.98%)	0.97	3.19e-13	1.57e-12	Altered group
MB21D2	3q29	167 (11.10%)	492 (5.93%)	0.9	5.46e-12	2.22e-11	Altered group
NDUFB5	3q26.33	167 (10.51%)	502 (6.25%)	0.75	6.31e-09	1.6e-08	Altered group
EXT1	8q24.11	167 (10.92%)	585 (6.68%)	0.71	2.61e-08	6.08e-08	Altered group
CLDN11	3q26.2	167 (10.44%)	518 (6.36%)	0.72	2.95e-08	6.83e-08	Altered group
ANXA13	8q24.13	167 (10.58%)	596 (6.86%)	0.62	6.65e-07	1.265e-06	Altered group
OC90	8q24.22	167 (10.58%)	611 (6.88%)	0.62	8.85e-07	1.655e-06	Altered group
TONSL	8q24.3	167 (9.80%)	618 (6.86%)	0.51	3.859e-05	5.807e-05	Altered group
PVT1	8q24.21	167 (10.79%)	704 (8.07%)	0.42	0.0006231	0.0008057	Altered group
LINC01686	1q25.3	166 (10.77%)	59 (0.93%)	3.53	2.04e-71	7.72e-70	Altered group
NTPCR	1q42.2	166 (11.18%)	142 (1.69%)	2.73	4.13e-59	1.25e-57	Altered group
CHI3L1	1q32.1	166 (11.42%)	142 (1.79%)	2.68	3.03e-57	8.64e-56	Altered group
LINC02774	1q44	166 (10.80%)	142 (1.77%)	2.61	9.41e-55	2.52e-53	Altered group
DOCK3	3p21.2	166 (10.57%)	332 (3.76%)	1.49	1.95e-25	3.14e-24	Altered group
CP	3q24-q25.1	166 (10.69%)	325 (3.95%)	1.44	7.84e-24	1.16e-22	Altered group
HSPG2	1p36.12	166 (10.06%)	394 (4.37%)	1.2	2.3e-18	2.22e-17	Altered group
VPS13D	1p36.22-p36.21	166 (9.53%)	376 (4.30%)	1.15	9.52e-17	7.62e-16	Altered group
LRRC15	3q29	166 (11.04%)	489 (5.69%)	0.95	4.82e-13	2.3e-12	Altered group
ARHGEF10	8p23.3	166 (9.78%)	439 (5.39%)	0.86	1.18e-10	3.9e-10	Altered group
RAB11FIP1	8p11.23	166 (9.62%)	491 (5.61%)	0.78	2.59e-09	6.98e-09	Altered group
TAF2	8q24.12	166 (10.55%)	591 (6.69%)	0.66	2.16e-07	4.41e-07	Altered group
SMG7-AS1	1q25.3	165 (10.17%)	67 (1.02%)	3.32	2.41e-66	8.55e-65	Altered group
RGS21	1q31.2	165 (11.34%)	114 (1.49%)	2.93	9.66e-63	3.17e-61	Altered group
SLCO3A1	15q26.1	165 (10.97%)	119 (1.51%)	2.86	8.99e-61	2.84e-59	Altered group
SERTAD4	1q32.2	165 (10.72%)	126 (1.62%)	2.72	1.05e-56	2.94e-55	Altered group
TRIM17	1q42.13	165 (10.68%)	165 (1.96%)	2.45	1.42e-50	3.32e-49	Altered group
HLX	1q41	165 (9.97%)	169 (2.14%)	2.22	5.95e-43	1.21e-41	Altered group
EPHB1	3q22.2	165 (10.65%)	304 (3.58%)	1.57	2.33e-27	4e-26	Altered group
ASTN2	9q33.1	165 (9.94%)	308 (3.46%)	1.52	6.87e-26	1.13e-24	Altered group
HIVEP3	1p34.2	165 (10.24%)	325 (3.81%)	1.43	1.95e-23	2.82e-22	Altered group
LRBA	4q31.3	165 (9.89%)	323 (3.96%)	1.32	2.29e-20	2.71e-19	Altered group
CPAMD8	19p13.11	165 (9.53%)	346 (4.11%)	1.21	7.04e-18	6.43e-17	Altered group
DLG2	11q14.1	165 (10.08%)	391 (4.48%)	1.17	2.54e-17	2.17e-16	Altered group
FGF12	3q28-q29	165 (11.49%)	476 (5.52%)	1.06	2.24e-15	1.49e-14	Altered group
RUNX1T1	8q21.3	165 (10.93%)	487 (5.53%)	0.98	1.24e-13	6.42e-13	Altered group
DLC1	8p22	165 (9.64%)	508 (5.69%)	0.76	5.4e-09	1.39e-08	Altered group
TRIB1	8q24.13	165 (10.75%)	592 (6.85%)	0.65	2.76e-07	5.54e-07	Altered group
PARP10	8q24.3	165 (10.09%)	589 (6.67%)	0.6	2.596e-06	4.565e-06	Altered group
FBXO28	1q42.11	164 (10.86%)	135 (1.62%)	2.75	1.93e-58	5.69e-57	Altered group
MAPKAPK2	1q32.1	164 (10.46%)	129 (1.56%)	2.75	1.14e-57	3.31e-56	Altered group
NEK2	1q32.3	164 (10.26%)	123 (1.54%)	2.74	1.65e-56	4.57e-55	Altered group
RHEX	1q32.1	164 (10.40%)	137 (1.88%)	2.47	1.38e-48	3.09e-47	Altered group
WDR26	1q42.11-q42.12	164 (10.05%)	150 (1.90%)	2.4	1.44e-47	3.14e-46	Altered group
FMOD	1q32.1	164 (10.78%)	170 (2.18%)	2.3	7.95e-46	1.67e-44	Altered group
HECW2	2q32.3	164 (10.10%)	266 (3.18%)	1.67	4.4e-29	7.87e-28	Altered group
BCLAF1	6q23.3	164 (10.75%)	314 (3.57%)	1.59	8.03e-28	1.4e-26	Altered group
PDE3A	12p12.2	164 (10.33%)	320 (3.69%)	1.49	5.76e-25	9.1e-24	Altered group
ROBO1	3p12.3	164 (10.11%)	347 (3.89%)	1.38	3.11e-22	4.24e-21	Altered group
MTUS2	13q12.3	164 (9.83%)	328 (3.79%)	1.37	7.4e-22	9.85e-21	Altered group
OTOL1	3q26.1	164 (10.10%)	352 (4.30%)	1.23	1.96e-18	1.91e-17	Altered group
LMLN	3q29	164 (10.83%)	488 (5.81%)	0.9	1.3e-11	4.98e-11	Altered group
MUC20	3q29	164 (10.14%)	493 (5.79%)	0.81	7.43e-10	2.17e-09	Altered group
SLC30A8	8q24.11	164 (10.59%)	572 (6.49%)	0.71	3.77e-08	8.59e-08	Altered group
TNFRSF11B	8q24.12	164 (10.02%)	540 (6.22%)	0.69	1.04e-07	2.23e-07	Altered group
PPP2R5A	1q32.3	163 (10.50%)	132 (1.68%)	2.64	5.96e-54	1.55e-52	Altered group
COA6	1q42.2	163 (11.26%)	161 (1.91%)	2.56	6.86e-54	1.78e-52	Altered group
TRAF5	1q32.3	163 (9.70%)	130 (1.58%)	2.62	6.26e-53	1.57e-51	Altered group
TOMM20	1q42.3	163 (10.75%)	155 (1.86%)	2.53	2.35e-52	5.79e-51	Altered group
LINC01347	1q43	163 (10.30%)	141 (1.75%)	2.55	8.35e-52	2.02e-50	Altered group
SDE2	1q42.12	163 (10.56%)	154 (1.96%)	2.43	1.36e-48	3.05e-47	Altered group
WNT3A	1q42.13	163 (10.14%)	166 (2.08%)	2.28	1.45e-44	3e-43	Altered group
GRM8	7q31.33	163 (10.12%)	318 (3.55%)	1.51	1.81e-25	2.93e-24	Altered group
USF3	3q13.2	163 (9.59%)	257 (3.28%)	1.55	2.58e-25	4.14e-24	Altered group
MEGF8	19q13.2	163 (9.66%)	300 (3.49%)	1.47	6.93e-24	1.03e-22	Altered group
CCSER1	4q22.1	163 (9.74%)	428 (5.27%)	0.89	4.12e-11	1.46e-10	Altered group
SLC12A7	5p15.33	163 (9.54%)	495 (5.81%)	0.71	5.54e-08	1.23e-07	Altered group
FBXO32	8q24.13	163 (10.33%)	569 (6.55%)	0.66	2.97e-07	5.93e-07	Altered group
ZC3H3	8q24.3	163 (10.04%)	607 (6.88%)	0.55	1.678e-05	2.647e-05	Altered group
BROX	1q41	162 (10.03%)	131 (1.66%)	2.6	5.59e-52	1.36e-50	Altered group
TMEM81	1q32.1	162 (10.03%)	155 (1.87%)	2.42	3.34e-48	7.34e-47	Altered group
CELSR2	1p13.3	162 (9.44%)	251 (2.92%)	1.69	3.64e-29	6.53e-28	Altered group
CD163	12p13.31	162 (10.92%)	328 (3.69%)	1.56	3.53e-27	6.05e-26	Altered group
FSIP2	2q32.1	162 (9.64%)	299 (3.47%)	1.48	4.85e-24	7.28e-23	Altered group
CHL1	3p26.3	162 (9.98%)	319 (3.63%)	1.46	5.64e-24	8.42e-23	Altered group
CELSR3	3p21.31	162 (9.31%)	299 (3.40%)	1.45	3.39e-23	4.86e-22	Altered group
SPEG	2q35	162 (10.30%)	338 (3.86%)	1.42	6.04e-23	8.54e-22	Altered group
SLIT2	4p15.31	162 (9.68%)	329 (3.76%)	1.36	2.15e-21	2.78e-20	Altered group
ITPR1	3p26.1	162 (9.68%)	357 (4.00%)	1.28	1.85e-19	2e-18	Altered group
COL1A2	7q21.3	162 (10.13%)	371 (4.31%)	1.23	1.46e-18	1.45e-17	Altered group
NCOR1	17p12-p11.2	162 (9.52%)	364 (4.10%)	1.22	6.02e-18	5.55e-17	Altered group
REV3L	6q21	162 (9.47%)	376 (4.22%)	1.17	7.85e-17	6.36e-16	Altered group
TPRG1	3q28	162 (11.92%)	471 (5.76%)	1.05	5.28e-15	3.36e-14	Altered group
CCDC50	3q28	162 (10.68%)	450 (5.36%)	1	1.51e-13	7.72e-13	Altered group
TSHZ3	19q12	162 (10.59%)	476 (5.46%)	0.96	9.62e-13	4.38e-12	Altered group
FETUB	3q27.3	162 (10.98%)	475 (5.91%)	0.89	2.15e-11	7.93e-11	Altered group
TFRC	3q29	162 (10.77%)	505 (5.85%)	0.88	2.83e-11	1.03e-10	Altered group
RPL22L1	3q26.2	162 (10.69%)	491 (5.84%)	0.87	4.44e-11	1.57e-10	Altered group
EIF4A2	3q27.3	162 (10.48%)	480 (5.89%)	0.83	4.27e-10	1.29e-09	Altered group
DNAJC19	3q26.33	162 (10.40%)	480 (5.97%)	0.8	1.64e-09	4.57e-09	Altered group
RNF139	8q24.13	162 (9.88%)	595 (6.67%)	0.57	8.902e-06	1.452e-05	Altered group
CYP11B1	8q24.3	162 (10.27%)	624 (6.97%)	0.56	9.403e-06	1.529e-05	Altered group
C4BPB	1q32.1	161 (10.81%)	123 (1.56%)	2.79	8.86e-58	2.57e-56	Altered group
GNG4	1q42.3	161 (10.62%)	147 (1.72%)	2.62	1.88e-54	4.95e-53	Altered group
FCMR	1q32.1	161 (10.68%)	134 (1.89%)	2.5	9.42e-49	2.11e-47	Altered group
DTL	1q32.3	161 (9.66%)	140 (1.80%)	2.43	9.7e-47	2.08e-45	Altered group
GOLT1A	1q32.1	161 (9.88%)	166 (2.11%)	2.23	3.27e-42	6.57e-41	Altered group
ALPK3	15q25.3	161 (10.02%)	209 (2.48%)	2.02	1e-37	1.95e-36	Altered group
OTOF	2p23.3	161 (9.31%)	287 (3.36%)	1.47	1.64e-23	2.39e-22	Altered group
EP400	12q24.33	161 (9.81%)	323 (3.63%)	1.43	3.68e-23	5.26e-22	Altered group
PARD3B	2q33.3	161 (9.68%)	279 (3.58%)	1.43	1.72e-22	2.38e-21	Altered group
GPR179	17q12	161 (10.33%)	339 (3.95%)	1.39	3.57e-22	4.84e-21	Altered group
KDR	4q12	161 (9.85%)	327 (3.83%)	1.36	2.87e-21	3.68e-20	Altered group
HIVEP1	6p24.1	161 (9.84%)	329 (3.96%)	1.31	5.57e-20	6.37e-19	Altered group
FBN1	15q21.1	161 (9.87%)	355 (4.02%)	1.3	8.01e-20	9.03e-19	Altered group
COL5A2	2q32.2	161 (9.58%)	300 (3.87%)	1.31	2.19e-19	2.35e-18	Altered group
CD163L1	12p13.31	161 (9.33%)	349 (4.06%)	1.2	2.11e-17	1.82e-16	Altered group
LIFR	5p13.1	161 (10.35%)	363 (4.93%)	1.07	1.34e-14	8.02e-14	Altered group
TMEM212	3q26.31	161 (11.57%)	487 (6.12%)	0.92	5.94e-12	2.4e-11	Altered group
TRA2B	3q27.2	161 (10.59%)	490 (6.01%)	0.82	6.65e-10	1.96e-09	Altered group
FGFR1	8p11.23	161 (9.48%)	505 (5.91%)	0.68	1.98e-07	4.07e-07	Altered group
TRMT12	8q24.13	161 (10.20%)	576 (6.51%)	0.65	4.82e-07	9.35e-07	Altered group
MYOG	1q32.1	160 (11.36%)	119 (1.59%)	2.83	1.01e-58	3.01e-57	Altered group
SLC30A10	1q41	160 (10.99%)	146 (1.69%)	2.7	5.22e-57	1.47e-55	Altered group
KIF7	15q26.1	160 (9.62%)	118 (1.45%)	2.73	1.75e-54	4.62e-53	Altered group
LINC01354	1q42.2	160 (11.05%)	152 (1.83%)	2.59	1.26e-53	3.23e-52	Altered group
JMJD4	1q42.13	160 (10.60%)	148 (1.76%)	2.59	3.89e-53	9.85e-52	Altered group
NUCKS1	1q32.1	160 (10.15%)	135 (1.65%)	2.62	7.26e-53	1.82e-51	Altered group
PACC1	1q32.3	160 (9.60%)	125 (1.59%)	2.59	1.47e-50	3.44e-49	Altered group
LINC00184	1q42.3	160 (11.05%)	168 (2.02%)	2.45	7.86e-50	1.81e-48	Altered group
GUK1	1q42.13	160 (9.97%)	130 (1.74%)	2.52	8.83e-49	1.99e-47	Altered group
C1ORF131	1q42.2	160 (9.97%)	164 (1.95%)	2.36	3.63e-46	7.67e-45	Altered group
TRPM3	9q21.12-q21.13	160 (9.40%)	251 (2.97%)	1.66	5.35e-28	9.36e-27	Altered group
MORC1	3q13.13	160 (9.79%)	289 (3.42%)	1.52	7.32e-25	1.15e-23	Altered group
ABCA8	17q24.2	160 (9.86%)	304 (3.50%)	1.5	2.1e-24	3.24e-23	Altered group
DOCK10	2q36.2	160 (9.37%)	286 (3.31%)	1.5	2.57e-24	3.95e-23	Altered group
HTT	4p16.3	160 (9.51%)	305 (3.46%)	1.46	2.65e-23	3.83e-22	Altered group
CEP250	20q11.22	160 (9.66%)	300 (3.70%)	1.38	2.51e-21	3.23e-20	Altered group
LPA	6q25.3-q26	160 (9.69%)	322 (3.76%)	1.36	3.9e-21	4.95e-20	Altered group
CLSTN2	3q23	160 (9.74%)	296 (3.87%)	1.33	5.15e-20	5.91e-19	Altered group
SDK2	17q25.1	160 (9.81%)	354 (4.01%)	1.29	1.25e-19	1.38e-18	Altered group
WNK1	12p13.33	160 (9.62%)	363 (4.25%)	1.18	6.47e-17	5.28e-16	Altered group
CELSR1	22q13.31	160 (9.26%)	395 (4.51%)	1.04	5.9e-14	3.24e-13	Altered group
ADAM32	8p11.22	160 (9.82%)	454 (5.57%)	0.82	1.16e-09	3.31e-09	Altered group
EIF5A2	3q26.2	160 (10.89%)	499 (6.27%)	0.8	1.91e-09	5.27e-09	Altered group
LINC00578	3q26.32	160 (10.65%)	493 (6.61%)	0.69	1.52e-07	3.17e-07	Altered group
FAM83H	8q24.3	160 (9.79%)	603 (6.83%)	0.52	5.097e-05	7.562e-05	Altered group
LINC01350	1q25.3	159 (10.04%)	65 (1.03%)	3.29	6e-63	1.97e-61	Altered group
H3-4	1q42.13	159 (10.61%)	140 (1.66%)	2.67	5.17e-55	1.39e-53	Altered group
DUSP10	1q41	159 (10.92%)	142 (1.80%)	2.6	8.36e-53	2.08e-51	Altered group
TGFB2	1q41	159 (9.74%)	135 (1.62%)	2.59	1.95e-51	4.67e-50	Altered group
TAF1A	1q41	159 (9.85%)	133 (1.67%)	2.56	2.89e-50	6.71e-49	Altered group
LINC01132	1q42.3	159 (10.98%)	165 (1.99%)	2.47	5.84e-50	1.35e-48	Altered group
SNAP47	1q42.13	159 (10.29%)	149 (1.81%)	2.5	6.9e-50	1.59e-48	Altered group
ETNK2	1q32.1	159 (9.76%)	158 (1.97%)	2.31	5.63e-44	1.15e-42	Altered group
PCSK6	15q26.3	159 (9.72%)	173 (2.02%)	2.26	1.99e-43	4.06e-42	Altered group
FAM83B	6p12.1	159 (9.53%)	243 (2.86%)	1.74	7.66e-30	1.39e-28	Altered group
TRANK1	3p22.2	159 (9.60%)	260 (2.93%)	1.71	1.49e-29	2.69e-28	Altered group
NLRP5	19q13.43	159 (10.45%)	327 (3.72%)	1.49	1.38e-24	2.14e-23	Altered group
ARID2	12q12	159 (10.94%)	358 (4.01%)	1.45	6.87e-24	1.02e-22	Altered group
SORL1	11q24.1	159 (9.92%)	326 (3.66%)	1.44	5.37e-23	7.62e-22	Altered group
CARD11	7p22.2	159 (9.72%)	322 (3.64%)	1.42	2.05e-22	2.82e-21	Altered group
COL4A1	13q34	159 (9.54%)	329 (3.83%)	1.32	6.07e-20	6.91e-19	Altered group
MYH6	14q11.2	159 (9.34%)	330 (3.77%)	1.31	1.31e-19	1.45e-18	Altered group
TRHDE	12q21.1	159 (9.93%)	364 (4.25%)	1.22	6.98e-18	6.38e-17	Altered group
LSG1	3q29	159 (10.45%)	475 (5.61%)	0.9	2.23e-11	8.23e-11	Altered group
UBXN7	3q29	159 (10.30%)	478 (5.74%)	0.84	2.78e-10	8.63e-10	Altered group
RECQL4	8q24.3	159 (9.72%)	607 (6.88%)	0.5	0.000102	0.0001454	Altered group
RGS13	1q31.2	158 (10.37%)	87 (1.19%)	3.13	4.19e-63	1.39e-61	Altered group
RGS2	1q31.2	158 (10.33%)	95 (1.29%)	3	5.72e-60	1.77e-58	Altered group
TMEM183A	1q32.1	158 (10.70%)	111 (1.50%)	2.83	7.1e-57	2e-55	Altered group
POLG	15q26.1	158 (9.76%)	109 (1.40%)	2.81	1.64e-55	4.47e-54	Altered group
CYB5R1	1q32.1	158 (11.22%)	123 (1.68%)	2.74	2.49e-55	6.73e-54	Altered group
ARF1	1q42.13	158 (10.54%)	130 (1.63%)	2.69	2.15e-54	5.66e-53	Altered group
RASSF5	1q32.1	158 (10.42%)	115 (1.63%)	2.67	6.82e-52	1.66e-50	Altered group
TSNAX	1q42.2	158 (10.12%)	142 (1.69%)	2.58	9.21e-52	2.22e-50	Altered group
EGLN1	1q42.2	158 (9.97%)	153 (1.80%)	2.47	9.5e-49	2.13e-47	Altered group
CCDC141	2q31.2	158 (9.75%)	205 (2.61%)	1.9	1.98e-33	3.77e-32	Altered group
PLCB4	20p12.3-p12.2	158 (9.81%)	272 (3.25%)	1.59	2.88e-26	4.8e-25	Altered group
SPTBN5	15q21	158 (9.15%)	257 (3.01%)	1.6	3.14e-26	5.21e-25	Altered group
ANO2	12p13.31	158 (10.13%)	292 (3.55%)	1.51	1.42e-24	2.21e-23	Altered group
LCT	2q21.3	158 (9.94%)	291 (3.52%)	1.5	4.71e-24	7.08e-23	Altered group
NCOR2	12q24.31	158 (9.70%)	303 (3.52%)	1.46	2.69e-23	3.88e-22	Altered group
CDH8	16q21	158 (9.78%)	309 (3.58%)	1.45	6.33e-23	8.93e-22	Altered group
COL4A2	13q34	158 (9.68%)	322 (3.62%)	1.42	1.65e-22	2.28e-21	Altered group
BPTF	17q24.2	158 (10.25%)	356 (3.93%)	1.38	5.98e-22	8.02e-21	Altered group
FAM47A	Xp21.1	158 (9.46%)	324 (3.63%)	1.38	1.71e-21	2.22e-20	Altered group
FRYL	4p11	158 (9.40%)	313 (3.58%)	1.39	2.35e-21	3.03e-20	Altered group
DMBT1	10q26.13	158 (10.15%)	325 (3.93%)	1.37	3.18e-21	4.05e-20	Altered group
PCDH17	13q21.1	158 (9.93%)	360 (4.15%)	1.26	9.18e-19	9.31e-18	Altered group
COL5A3	19p13.2	158 (9.34%)	349 (3.90%)	1.26	1.63e-18	1.61e-17	Altered group
USP34	2p15	158 (10.03%)	359 (4.22%)	1.25	1.81e-18	1.78e-17	Altered group
ZNF208	19p12	158 (9.89%)	362 (4.33%)	1.19	5.34e-17	4.39e-16	Altered group
CNTNAP4	16q23.1	158 (9.32%)	329 (4.07%)	1.19	8.98e-17	7.21e-16	Altered group
ANKRD11	16q24.3	158 (9.28%)	387 (4.27%)	1.12	1.67e-15	1.14e-14	Altered group
SLC6A3	5p15.33	158 (9.31%)	458 (5.42%)	0.78	7.52e-09	1.89e-08	Altered group
LINC02015	3q26.32	158 (10.61%)	478 (6.41%)	0.73	3.86e-08	8.77e-08	Altered group
C3ORF70	3q27.2	158 (10.39%)	491 (6.42%)	0.69	1.7e-07	3.52e-07	Altered group
TOP1MT	8q24.3	158 (9.57%)	572 (6.35%)	0.59	4.844e-06	8.208e-06	Altered group
CYP11B2	8q24.3	158 (10.01%)	611 (6.79%)	0.56	1.205e-05	1.934e-05	Altered group
LINC02912	8q24.21	158 (10.29%)	668 (7.73%)	0.41	0.0009617	0.001218	Altered group
CASC8	8q24.21	158 (10.29%)	686 (7.94%)	0.38	0.002558	0.003087	Altered group
CNIH3	1q42.12	157 (10.00%)	122 (1.54%)	2.69	3.41e-53	8.67e-52	Altered group
ARV1	1q42.2	157 (10.53%)	153 (1.92%)	2.46	3.29e-48	7.25e-47	Altered group
WNT9A	1q42.13	157 (9.77%)	163 (1.94%)	2.34	9.07e-45	1.87e-43	Altered group
C1ORF198	1q42.2	157 (9.42%)	157 (1.97%)	2.26	8.46e-42	1.69e-40	Altered group
CACNA2D1	7q21.11	157 (10.62%)	277 (3.06%)	1.8	1.97e-32	3.72e-31	Altered group
ZNF462	9q31.2	157 (9.32%)	239 (2.74%)	1.77	2.54e-30	4.69e-29	Altered group
CASR	3q13.33-q21.1	157 (9.59%)	248 (3.06%)	1.65	4.82e-27	8.22e-26	Altered group
SETBP1	18q12.3	157 (9.94%)	293 (3.33%)	1.58	3.47e-26	5.76e-25	Altered group
DMXL1	5q23.1	157 (9.89%)	288 (3.32%)	1.58	6.04e-26	9.93e-25	Altered group
MYO7B	2q14.3	157 (9.47%)	267 (3.19%)	1.57	2.15e-25	3.47e-24	Altered group
DOCK4	7q31.1	157 (9.41%)	327 (3.67%)	1.36	8.06e-21	9.93e-20	Altered group
SLIT3	5q34-q35.1	157 (9.09%)	315 (3.67%)	1.31	2.71e-19	2.89e-18	Altered group
AKAP6	14q12	157 (9.93%)	394 (4.47%)	1.15	2.55e-16	1.94e-15	Altered group
ARFGEF1	8q13.2	157 (9.59%)	390 (4.67%)	1.04	8.71e-14	4.63e-13	Altered group
PEX5L-AS2	3q26.33	157 (11.39%)	476 (5.92%)	0.94	2.59e-12	1.11e-11	Altered group
PIGZ	3q29	157 (11.01%)	487 (5.85%)	0.91	1.35e-11	5.13e-11	Altered group
RFC4	3q27.3	157 (10.32%)	458 (5.55%)	0.9	3.76e-11	1.34e-10	Altered group
ALG3	3q27.1	157 (9.88%)	482 (5.68%)	0.8	2.97e-09	7.94e-09	Altered group
PDCD10	3q26.1	157 (9.41%)	440 (5.48%)	0.78	8.81e-09	2.19e-08	Altered group
LINC00501	3q26.32	157 (10.45%)	481 (6.45%)	0.7	1.5e-07	3.13e-07	Altered group
RAD21	8q24.11	157 (9.89%)	568 (6.57%)	0.59	5.604e-06	9.399e-06	Altered group
OCLM	1q31.1	156 (9.85%)	56 (0.85%)	3.54	1.59e-67	5.72e-66	Altered group
GPR25	1q32.1	156 (10.15%)	85 (1.13%)	3.16	2.53e-63	8.42e-62	Altered group
AIDA	1q41	156 (9.94%)	125 (1.54%)	2.69	3.85e-53	9.76e-52	Altered group
CHRM3-AS2	1q43	156 (10.10%)	131 (1.68%)	2.59	2.4e-50	5.59e-49	Altered group
SNORA14B	1q42.3	156 (10.29%)	148 (1.78%)	2.53	3.63e-50	8.4e-49	Altered group
RAB4A	1q42.13	156 (10.41%)	146 (1.83%)	2.51	4.33e-49	9.78e-48	Altered group
COL24A1	1p22.3	156 (9.09%)	255 (2.94%)	1.63	1.24e-26	2.08e-25	Altered group
PIK3CG	7q22.3	156 (9.71%)	273 (3.18%)	1.61	1.56e-26	2.61e-25	Altered group
CACNA1F	Xp11.23	156 (9.58%)	274 (3.25%)	1.56	4.1e-25	6.51e-24	Altered group
A2M	12p13.31	156 (9.49%)	278 (3.24%)	1.55	5.18e-25	8.2e-24	Altered group
VWA8	13q14.11	156 (9.78%)	279 (3.36%)	1.54	7.03e-25	1.11e-23	Altered group
MYT1L	2p25.3	156 (9.50%)	304 (3.51%)	1.44	2.15e-22	2.95e-21	Altered group
SCN4A	17q23.3	156 (10.03%)	336 (3.87%)	1.37	3.11e-21	3.97e-20	Altered group
GPR158	10p12.1	156 (9.35%)	318 (3.61%)	1.37	7.17e-21	8.88e-20	Altered group
LRRIQ1	12q21.31	156 (9.55%)	305 (3.93%)	1.28	2e-18	1.95e-17	Altered group
CDH6	5p13.3	156 (9.61%)	366 (4.35%)	1.14	7.09e-16	5.06e-15	Altered group
ST18	8q11.23	156 (9.83%)	429 (4.79%)	1.04	7.45e-14	4.01e-13	Altered group
DNAJB11	3q27.3	156 (10.74%)	461 (5.48%)	0.97	1.09e-12	4.94e-12	Altered group
LINC01014	3q26.32	156 (10.26%)	475 (6.21%)	0.72	6.2e-08	1.37e-07	Altered group
SOX2-OT	3q26.33	156 (10.02%)	496 (6.21%)	0.69	2.13e-07	4.34e-07	Altered group
FHL1P1		156 (10.21%)	507 (6.37%)	0.68	3.02e-07	6.02e-07	Altered group
GLRX2	1q31.2	155 (10.92%)	77 (1.02%)	3.42	1.41e-70	5.29e-69	Altered group
RNU6-72P	13q31.1	155 (9.79%)	59 (0.84%)	3.55	8.64e-69	3.16e-67	Altered group
TMEM9	1q32.1	155 (10.52%)	89 (1.28%)	3.04	1.2e-59	3.67e-58	Altered group
TNNI1	1q32.1	155 (10.20%)	105 (1.36%)	2.91	6.08e-58	1.77e-56	Altered group
SMYD2	1q32.3	155 (10.37%)	127 (1.59%)	2.71	8.84e-54	2.28e-52	Altered group
IBA57	1q42.13	155 (9.94%)	136 (1.56%)	2.67	2.74e-53	7e-52	Altered group
LEMD1	1q32.1	155 (10.10%)	117 (1.53%)	2.72	5.88e-53	1.48e-51	Altered group
ARL8A	1q32.1	155 (10.88%)	114 (1.70%)	2.67	2.89e-51	6.88e-50	Altered group
ANGEL2	1q32.3	155 (10.00%)	120 (1.59%)	2.66	3.26e-51	7.73e-50	Altered group
CERS3	15q26.3	155 (9.48%)	132 (1.66%)	2.51	1.65e-47	3.59e-46	Altered group
ADGRL2	1p31.1	155 (9.66%)	264 (2.98%)	1.7	1.1e-28	1.96e-27	Altered group
PIK3C2G	12p12.3	155 (10.51%)	296 (3.52%)	1.58	4.2e-26	6.94e-25	Altered group
ABCA4	1p22.1	155 (9.18%)	259 (3.15%)	1.54	2.63e-24	4.04e-23	Altered group
PHF3	6q12	155 (9.28%)	273 (3.26%)	1.51	1.13e-23	1.66e-22	Altered group
MED12	Xq13.1	155 (10.08%)	321 (3.66%)	1.46	3.22e-23	4.63e-22	Altered group
HLTF	3q24	155 (10.28%)	277 (3.77%)	1.45	3.98e-22	5.39e-21	Altered group
NLGN4X	Xp22.32-p22.31	155 (9.39%)	300 (3.63%)	1.37	1.99e-20	2.37e-19	Altered group
MED13	17q23.2	155 (9.69%)	342 (3.87%)	1.33	5.73e-20	6.55e-19	Altered group
OSMR	5p13.1	155 (9.97%)	326 (4.10%)	1.28	1.35e-18	1.35e-17	Altered group
SALL1	16q12.1	155 (9.80%)	318 (4.08%)	1.26	3.67e-18	3.46e-17	Altered group
NUMA1	11q13.4	155 (9.33%)	339 (3.91%)	1.25	4.8e-18	4.47e-17	Altered group
ADAM7	8p21.2	155 (9.49%)	410 (5.04%)	0.91	4.98e-11	1.74e-10	Altered group
IL1RAP	3q28	155 (10.79%)	481 (5.97%)	0.86	2.15e-10	6.79e-10	Altered group
GP5	3q29	155 (10.16%)	467 (5.63%)	0.85	3.37e-10	1.03e-09	Altered group
RNF168	3q29	155 (9.67%)	503 (5.91%)	0.71	9.94e-08	2.13e-07	Altered group
NSMCE2	8q24.13	155 (9.82%)	592 (6.85%)	0.52	6.089e-05	8.946e-05	Altered group
SPATC1	8q24.3	155 (9.44%)	583 (6.79%)	0.48	0.0002595	0.0003516	Altered group
CCAT2	8q24.21	155 (10.10%)	682 (7.89%)	0.36	0.004701	0.005507	Altered group
TIMM17A	1q32.1	154 (10.34%)	110 (1.46%)	2.82	2.16e-55	5.86e-54	Altered group
CHRM3-AS1	1q43	154 (9.97%)	132 (1.64%)	2.6	2.02e-50	4.71e-49	Altered group
RAB29	1q32.1	154 (9.77%)	120 (1.61%)	2.6	5.11e-49	1.15e-47	Altered group
LEFTY2	1q42.12	154 (9.97%)	147 (1.76%)	2.5	2.08e-48	4.62e-47	Altered group
IL24	1q32.1	154 (9.91%)	123 (1.73%)	2.52	8.85e-47	1.9e-45	Altered group
KISS1	1q32.1	154 (9.45%)	156 (1.98%)	2.25	5.52e-41	1.1e-39	Altered group
ADAMTS18	16q23.1	154 (10.15%)	307 (3.46%)	1.55	1.68e-25	2.73e-24	Altered group
SLITRK2	Xq27.3	154 (9.37%)	280 (3.30%)	1.51	1.72e-23	2.51e-22	Altered group
POLE	12q24.33	154 (9.42%)	283 (3.41%)	1.47	1.23e-22	1.71e-21	Altered group
IFT80	3q25.33	154 (10.70%)	338 (4.11%)	1.38	2.55e-21	3.28e-20	Altered group
DHX36	3q25.2	154 (10.17%)	329 (4.10%)	1.31	3.01e-19	3.18e-18	Altered group
COL19A1	6q13	154 (9.16%)	324 (3.77%)	1.28	2.24e-18	2.17e-17	Altered group
XRN1	3q23	154 (9.14%)	336 (4.05%)	1.17	4.76e-16	3.48e-15	Altered group
AHSG	3q27.3	154 (10.95%)	466 (5.85%)	0.9	3.22e-11	1.16e-10	Altered group
NAALADL2-AS3	3q26.3	154 (11.22%)	488 (6.07%)	0.89	5.9e-11	2.04e-10	Altered group
BDH1	3q29	154 (9.93%)	470 (5.52%)	0.85	4.62e-10	1.39e-09	Altered group
LINC02082	3q26.2	154 (10.08%)	502 (6.30%)	0.68	3.62e-07	7.14e-07	Altered group
TERC	3q26.2	154 (10.08%)	518 (6.51%)	0.63	1.955e-06	3.49e-06	Altered group
DNAAF11	8q24.22	154 (9.96%)	605 (7.00%)	0.51	7.731e-05	0.0001119	Altered group
ZNF16	8q24.3	154 (9.25%)	575 (6.52%)	0.51	9.739e-05	0.0001392	Altered group
ZNF7	8q24.3	154 (9.41%)	580 (6.76%)	0.48	0.0002457	0.0003339	Altered group
ZNF623	8q24.3	154 (9.14%)	570 (6.64%)	0.46	0.0003897	0.0005173	Altered group
LRATD2	8q24.21	154 (9.75%)	625 (7.23%)	0.43	0.0007841	0.001004	Altered group
BPNT1	1q41	153 (9.64%)	121 (1.49%)	2.7	4.1e-52	1e-50	Altered group
CAPN8	1q41	153 (10.04%)	124 (1.57%)	2.68	7.03e-52	1.71e-50	Altered group
RPS7P5	1q43	153 (9.53%)	130 (1.52%)	2.65	2.21e-51	5.28e-50	Altered group
LINC01139	1q43	153 (9.91%)	133 (1.60%)	2.63	3.61e-51	8.55e-50	Altered group
MT1HL1	1q43	153 (10.67%)	148 (1.85%)	2.53	3.06e-49	6.93e-48	Altered group
IL20	1q32.1	153 (10.27%)	118 (1.68%)	2.61	3.42e-49	7.74e-48	Altered group
SNRPE	1q32.1	153 (9.66%)	143 (1.79%)	2.43	1.38e-45	2.88e-44	Altered group
LINC00628	1q32.1	153 (9.39%)	152 (1.93%)	2.28	2.18e-41	4.35e-40	Altered group
MAP1B	5q13.2	153 (9.76%)	253 (2.86%)	1.77	2.84e-30	5.22e-29	Altered group
CTNNA3	10q21.3	153 (9.35%)	271 (3.06%)	1.61	3.02e-26	5.03e-25	Altered group
CCNB3	Xp11.22	153 (9.64%)	250 (3.13%)	1.63	4.19e-26	6.94e-25	Altered group
TRIOBP	22q13.1	153 (9.75%)	277 (3.24%)	1.59	1.02e-25	1.66e-24	Altered group
BRWD3	Xq21.1	153 (9.40%)	286 (3.17%)	1.57	4.24e-25	6.73e-24	Altered group
CHD9	16q12.2	153 (9.07%)	273 (3.12%)	1.54	3.08e-24	4.71e-23	Altered group
ATP10A	15q12	153 (9.96%)	332 (3.97%)	1.33	1.02e-19	1.14e-18	Altered group
MYT1	20q13.33	153 (9.45%)	357 (4.04%)	1.23	1.8e-17	1.57e-16	Altered group
ADAM28	8p21.2	153 (9.10%)	374 (4.40%)	1.05	1.5e-13	7.69e-13	Altered group
FBXW7	4q31.3	153 (9.80%)	406 (4.77%)	1.04	1.59e-13	8.1e-13	Altered group
TBCCD1	3q27.3	153 (10.53%)	465 (5.51%)	0.93	9.3e-12	3.63e-11	Altered group
PRAG1	8p23.1	153 (9.01%)	418 (4.78%)	0.91	4.45e-11	1.57e-10	Altered group
CNGB3	8q21.3	153 (9.38%)	425 (5.02%)	0.9	7.44e-11	2.53e-10	Altered group
SULF1	8q13.2-q13.3	153 (9.38%)	414 (5.09%)	0.88	1.82e-10	5.81e-10	Altered group
TMEM44	3q29	153 (9.73%)	453 (5.30%)	0.88	1.97e-10	6.25e-10	Altered group
FBXL7	5p15.1	153 (9.26%)	395 (5.84%)	0.66	1.192e-06	2.189e-06	Altered group
EGFEM1P	3q26.2	153 (9.69%)	503 (6.32%)	0.62	3.421e-06	5.911e-06	Altered group
KCNK9	8q24.3	153 (9.97%)	607 (6.82%)	0.55	2.518e-05	3.884e-05	Altered group
ZNF251	8q24.3	153 (9.46%)	587 (6.60%)	0.52	7.053e-05	0.0001027	Altered group
CYRIB	8q24.21	153 (9.70%)	626 (7.05%)	0.46	0.0003255	0.0004359	Altered group
SHISA4	1q32.1	152 (10.20%)	96 (1.20%)	3.08	1.49e-61	4.75e-60	Altered group
FLVCR1	1q32.3	152 (10.18%)	119 (1.41%)	2.85	7e-57	1.97e-55	Altered group
WDR93	15q26.1	152 (9.76%)	85 (1.25%)	2.96	3.5e-55	9.42e-54	Altered group
LINS1	15q26.3	152 (9.39%)	121 (1.51%)	2.63	9.91e-50	2.27e-48	Altered group
IL10	1q32.1	152 (9.69%)	116 (1.55%)	2.65	1.28e-49	2.91e-48	Altered group
CCSAP	1q42.13	152 (9.75%)	137 (1.78%)	2.46	1.16e-45	2.43e-44	Altered group
CHSY1	15q26.3	152 (10.07%)	139 (1.89%)	2.41	1.52e-44	3.13e-43	Altered group
LEFTY1	1q42.12	152 (9.47%)	151 (1.87%)	2.34	4.55e-43	9.23e-42	Altered group
GCN1	12q24.23	152 (9.49%)	251 (2.87%)	1.72	8.54e-29	1.52e-27	Altered group
SCAND3		152 (9.64%)	252 (3.01%)	1.68	1.79e-27	3.08e-26	Altered group
SLITRK4	Xq27.3	152 (8.95%)	263 (3.06%)	1.55	3.79e-24	5.74e-23	Altered group
HIVEP2	6q24.2	152 (9.02%)	274 (3.23%)	1.48	1.6e-22	2.21e-21	Altered group
MYLK	3q21.1	152 (9.17%)	303 (3.50%)	1.39	1.03e-20	1.26e-19	Altered group
DCHS1	11p15.4	152 (9.37%)	303 (3.63%)	1.37	3.15e-20	3.68e-19	Altered group
TEP1	14q11.2	152 (9.16%)	294 (3.71%)	1.3	1.61e-18	1.59e-17	Altered group
TMEM132D	12q24.33	152 (9.39%)	358 (4.08%)	1.2	1.03e-16	8.16e-16	Altered group
LAMA4	6q21	152 (8.78%)	338 (3.81%)	1.2	1.95e-16	1.5e-15	Altered group
RICTOR	5p13.1	152 (9.91%)	373 (4.44%)	1.16	6.16e-16	4.44e-15	Altered group
PLXNB2	22q13.33	152 (8.94%)	366 (4.05%)	1.14	1.78e-15	1.21e-14	Altered group
FYB1	5p13.1	152 (9.37%)	333 (4.60%)	1.03	8.78e-13	4.03e-12	Altered group
TNKS	8p23.1	152 (8.86%)	392 (4.63%)	0.94	2.64e-11	9.61e-11	Altered group
RTP2	3q27.3	152 (9.91%)	447 (5.61%)	0.82	2.6e-09	7.01e-09	Altered group
CLDN16	3q28	152 (10.03%)	456 (5.73%)	0.81	3e-09	8.02e-09	Altered group
MAGEF1	3q27.1	152 (9.67%)	480 (5.71%)	0.76	1.92e-08	4.57e-08	Altered group
LINC01208	3q26.32	152 (10.21%)	465 (6.23%)	0.71	1.6e-07	3.32e-07	Altered group
ADGRA2	8p11.23	152 (8.79%)	490 (5.54%)	0.67	8.41e-07	1.578e-06	Altered group
CCN4	8q24.22	152 (9.62%)	603 (6.79%)	0.5	0.0001125	0.0001596	Altered group
ARHGAP39	8q24.3	152 (9.29%)	600 (6.80%)	0.45	0.0005673	0.000738	Altered group
NSL1	1q32.3	151 (9.57%)	105 (1.31%)	2.87	2.78e-55	7.5e-54	Altered group
YOD1	1q32.1	151 (10.13%)	113 (1.47%)	2.78	1.04e-53	2.69e-52	Altered group
GJC2	1q42.13	151 (10.07%)	128 (1.61%)	2.65	6.19e-51	1.46e-49	Altered group
RNF17	13q12.12	151 (9.23%)	250 (3.01%)	1.61	1.49e-25	2.42e-24	Altered group
PCSK5	9q21.13	151 (8.69%)	229 (2.92%)	1.57	7.02e-24	1.04e-22	Altered group
NAV2	11p15.1	151 (9.40%)	278 (3.32%)	1.5	6.06e-23	8.57e-22	Altered group
COL20A1	20q13.33	151 (9.91%)	316 (3.75%)	1.4	4.5e-21	5.66e-20	Altered group
MAP2	2q34	151 (9.11%)	308 (3.58%)	1.35	1.41e-19	1.54e-18	Altered group
STAB1	3p21.1	151 (8.84%)	319 (3.53%)	1.32	4.59e-19	4.77e-18	Altered group
MYH11	16p13.11	151 (9.78%)	319 (3.93%)	1.31	4.89e-19	5.07e-18	Altered group
PLXNB3	Xq28	151 (8.54%)	300 (3.45%)	1.31	1.36e-18	1.36e-17	Altered group
PKD1	16p13.3	151 (9.05%)	319 (3.72%)	1.28	3.3e-18	3.13e-17	Altered group
HPS3	3q24	151 (9.42%)	295 (3.86%)	1.29	4.76e-18	4.43e-17	Altered group
ZNF521	18q11.2	151 (9.07%)	323 (3.82%)	1.25	1.99e-17	1.73e-16	Altered group
HCFC1	Xq28	151 (8.79%)	323 (3.69%)	1.25	2.02e-17	1.75e-16	Altered group
KIF1A	2q37.3	151 (8.73%)	331 (3.84%)	1.18	6.03e-16	4.35e-15	Altered group
MKI67	10q26.2	151 (9.11%)	370 (4.20%)	1.12	8.41e-15	5.18e-14	Altered group
NOTCH3	19p13.12	151 (8.93%)	366 (4.35%)	1.04	4.67e-13	2.23e-12	Altered group
PCYT1A	3q29	151 (10.36%)	471 (5.49%)	0.92	2.91e-11	1.05e-10	Altered group
ST6GAL1	3q27.3	151 (9.50%)	467 (5.72%)	0.73	7.45e-08	1.63e-07	Altered group
OXR1	8q23.1	151 (9.33%)	508 (5.72%)	0.71	1.87e-07	3.84e-07	Altered group
LINC01209	3q26.32	151 (10.14%)	466 (6.24%)	0.7	2.25e-07	4.58e-07	Altered group
FBXO43	8q22.2	151 (9.44%)	454 (5.87%)	0.68	4.59e-07	8.92e-07	Altered group
SNTB1	8q24.12	151 (9.33%)	549 (6.18%)	0.59	8.152e-06	1.337e-05	Altered group
MROH5	8q24.3	151 (9.30%)	589 (6.60%)	0.5	0.0001693	0.0002347	Altered group
ATP6V1G3	1q31.3	150 (10.11%)	97 (1.26%)	3	2.79e-58	8.21e-57	Altered group
CSRP1	1q32.1	150 (10.65%)	96 (1.35%)	2.98	1.86e-57	5.33e-56	Altered group
C1ORF74	1q32.2	150 (9.33%)	103 (1.21%)	2.94	3.91e-57	1.11e-55	Altered group
TATDN3	1q32.3	150 (9.65%)	100 (1.32%)	2.87	2.8e-54	7.34e-53	Altered group
IL19	1q32.1	150 (10.07%)	121 (1.50%)	2.75	3.26e-53	8.32e-52	Altered group
C1ORF35	1q42.13	150 (10.01%)	131 (1.60%)	2.65	5.82e-51	1.37e-49	Altered group
MTARC1	1q41	150 (9.84%)	120 (1.62%)	2.6	3.11e-48	6.86e-47	Altered group
PYCR2	1q42.12	150 (9.35%)	143 (1.65%)	2.5	4.33e-47	9.34e-46	Altered group
CSPG4	15q24.2	150 (9.43%)	171 (1.97%)	2.26	2.93e-41	5.84e-40	Altered group
AADACL2	3q25.1	150 (9.95%)	268 (3.26%)	1.61	9.51e-26	1.55e-24	Altered group
ITPR3	6p21.31	150 (9.09%)	266 (3.13%)	1.54	9.6e-24	1.41e-22	Altered group
COL6A5	3q22.1	150 (9.31%)	269 (3.30%)	1.49	1.16e-22	1.61e-21	Altered group
CPS1	2q34	150 (9.75%)	300 (3.56%)	1.45	5.13e-22	6.9e-21	Altered group
NPHS1	19q13.12	150 (10.05%)	311 (3.75%)	1.42	1.99e-21	2.57e-20	Altered group
NLRP8	19q13.43	150 (9.26%)	306 (3.55%)	1.38	2.35e-20	2.77e-19	Altered group
ACACA	17q12	150 (9.66%)	351 (3.92%)	1.3	5.39e-19	5.57e-18	Altered group
CNTN4	3p26.3-p26.2	150 (9.24%)	323 (3.76%)	1.3	1.84e-18	1.8e-17	Altered group
ZNF236	18q23	150 (8.84%)	323 (3.69%)	1.26	1.34e-17	1.18e-16	Altered group
ABCB1	7q21.12	150 (9.58%)	339 (4.05%)	1.24	2.98e-17	2.53e-16	Altered group
GFM1	3q25.32	150 (9.61%)	305 (4.12%)	1.22	1.32e-16	1.04e-15	Altered group
LRP5	11q13.2	150 (8.76%)	379 (4.32%)	1.02	8.67e-13	3.98e-12	Altered group
IQCG	3q29	150 (10.45%)	490 (5.76%)	0.86	3.45e-10	1.06e-09	Altered group
WDR53	3q29	150 (9.97%)	462 (5.55%)	0.85	8.27e-10	2.4e-09	Altered group
DCSTAMP	8q22.3	150 (10.05%)	502 (5.81%)	0.79	6.16e-09	1.57e-08	Altered group
SPAG1	8q22.2	150 (10.23%)	480 (5.97%)	0.78	1.25e-08	3.05e-08	Altered group
SLC51A	3q29	150 (9.46%)	459 (5.51%)	0.78	1.31e-08	3.17e-08	Altered group
WWOX	16q23.1-q23.2	150 (8.65%)	514 (5.81%)	0.57	1.815e-05	2.848e-05	Altered group
FAM83A	8q24.13	150 (9.49%)	577 (6.56%)	0.53	5.667e-05	8.358e-05	Altered group
TARS3	15q26.3	149 (9.21%)	123 (1.67%)	2.46	7.52e-44	1.54e-42	Altered group
SCN7A	2q24.3	149 (8.98%)	273 (3.31%)	1.44	2.91e-21	3.72e-20	Altered group
A2ML1	12p13.31	149 (9.69%)	296 (3.65%)	1.41	8.44e-21	1.04e-19	Altered group
ATP2B3	Xq28	149 (8.71%)	299 (3.45%)	1.34	6.96e-19	7.12e-18	Altered group
TLL1	4q32.3	149 (9.51%)	289 (3.80%)	1.32	1.37e-18	1.36e-17	Altered group
LAMB4	7q31.1	149 (8.57%)	316 (3.65%)	1.23	1e-16	8e-16	Altered group
PXDN	2p25.3	149 (8.74%)	305 (3.80%)	1.2	4.82e-16	3.52e-15	Altered group
RBFOX1	16p13.3	149 (9.75%)	361 (4.39%)	1.15	1.74e-15	1.19e-14	Altered group
PCNT	21q22.3	149 (9.01%)	360 (4.10%)	1.14	4.46e-15	2.86e-14	Altered group
KDM5A	12p13.33	149 (8.72%)	341 (3.98%)	1.13	8.1e-15	5e-14	Altered group
HELZ2	20q13.33	149 (9.17%)	400 (4.51%)	1.02	6.73e-13	3.14e-12	Altered group
GRHL2	8q22.3	149 (9.71%)	499 (5.81%)	0.74	4.66e-08	1.05e-07	Altered group
DPYS	8q22.3	149 (9.23%)	487 (5.60%)	0.72	1.37e-07	2.88e-07	Altered group
SAMD12	8q24.11-q24.12	149 (9.47%)	541 (6.26%)	0.6	8.938e-06	1.458e-05	Altered group
UBE2T	1q32.1	148 (10.14%)	93 (1.30%)	2.96	7.36e-56	2.02e-54	Altered group
FAM177B	1q41	148 (9.71%)	111 (1.41%)	2.79	9.65e-53	2.4e-51	Altered group
H2BC26	1q42.13	148 (9.87%)	130 (1.54%)	2.68	2.97e-51	7.06e-50	Altered group
BTG2	1q32.1	148 (9.96%)	136 (1.65%)	2.59	3.92e-49	8.87e-48	Altered group
IL16	15q25.1	148 (9.40%)	146 (1.80%)	2.39	3.05e-43	6.2e-42	Altered group
KIAA1210	Xq24	148 (9.19%)	250 (2.88%)	1.67	1.18e-26	1.99e-25	Altered group
PTPN13	4q21.3	148 (8.83%)	261 (3.08%)	1.52	6.73e-23	9.48e-22	Altered group
SEC16A	9q34.3	148 (8.47%)	252 (2.95%)	1.52	8.93e-23	1.25e-21	Altered group
C3	19p13.3	148 (9.00%)	272 (3.20%)	1.49	2.61e-22	3.56e-21	Altered group
KIF2B	17q22	148 (9.05%)	280 (3.23%)	1.48	2.91e-22	3.97e-21	Altered group
ABCA9	17q24.2	148 (9.69%)	304 (3.52%)	1.46	4.17e-22	5.65e-21	Altered group
PLXNA1	3q21.3	148 (8.99%)	266 (3.32%)	1.44	7.61e-21	9.4e-20	Altered group
RSRC1	3q25.32	148 (9.93%)	298 (3.75%)	1.4	1.27e-20	1.54e-19	Altered group
CACNA1H	16p13.3	148 (9.11%)	300 (3.44%)	1.41	1.46e-20	1.75e-19	Altered group
MYH7B	20q11.22	148 (9.31%)	313 (3.65%)	1.35	1.78e-19	1.93e-18	Altered group
ARHGEF17	11q13.4	148 (9.06%)	322 (3.70%)	1.29	4.22e-18	3.95e-17	Altered group
KIAA1217	10p12.2-p12.1	148 (9.39%)	336 (3.92%)	1.26	1.25e-17	1.11e-16	Altered group
GRID2	4q22.1-q22.2	148 (8.80%)	328 (3.83%)	1.2	4.18e-16	3.08e-15	Altered group
WDR17	4q34.2	148 (8.89%)	320 (3.95%)	1.17	1.94e-15	1.31e-14	Altered group
ZNF292	6q14.3	148 (8.99%)	366 (4.12%)	1.13	7.5e-15	4.65e-14	Altered group
CACNA1G	17q21.33	148 (8.38%)	340 (3.83%)	1.13	1.14e-14	6.89e-14	Altered group
HDAC9	7p21.1	148 (8.44%)	328 (3.85%)	1.13	1.67e-14	9.89e-14	Altered group
RTP1	3q27.3	148 (10.19%)	462 (5.44%)	0.9	7.58e-11	2.58e-10	Altered group
ADIPOQ	3q27.3	148 (10.19%)	447 (5.61%)	0.86	5.53e-10	1.65e-09	Altered group
TMEM207	3q28	148 (9.73%)	426 (5.35%)	0.86	7.38e-10	2.16e-09	Altered group
FBXO45	3q29	148 (9.55%)	453 (5.79%)	0.72	1.5e-07	3.13e-07	Altered group
SLC6A18	5p15.33	148 (8.66%)	444 (5.37%)	0.69	6.48e-07	1.236e-06	Altered group
FAM131A	3q27.1	148 (9.57%)	476 (6.32%)	0.6	9.391e-06	1.528e-05	Altered group
PRNCR1	8q24.21	148 (9.64%)	649 (7.51%)	0.36	0.005307	0.006184	Altered group
LINC01720	1q31.1-q31.2	147 (9.60%)	62 (0.90%)	3.41	4.68e-63	1.55e-61	Altered group
PTPRVP	1q32.1	147 (10.32%)	93 (1.39%)	2.89	2.44e-53	6.23e-52	Altered group
TSNAX-DISC1	1q42.2	147 (9.96%)	130 (1.54%)	2.69	1.97e-51	4.72e-50	Altered group
H2AC25	1q42.13	147 (9.81%)	134 (1.59%)	2.62	1.23e-49	2.8e-48	Altered group
LINC00303	1q32.1	147 (9.02%)	139 (1.82%)	2.31	3.71e-40	7.34e-39	Altered group
RGPD4	2q12.3	147 (10.40%)	253 (3.01%)	1.79	4.38e-30	8.03e-29	Altered group
COL15A1	9q22.33	147 (8.71%)	206 (2.43%)	1.84	4.93e-30	9.01e-29	Altered group
ZZEF1	17p13.2	147 (9.08%)	259 (2.95%)	1.62	2.27e-25	3.65e-24	Altered group
TPO	2p25.3	147 (9.25%)	280 (3.18%)	1.54	1.06e-23	1.56e-22	Altered group
FN1	2q35	147 (9.66%)	300 (3.39%)	1.51	3.56e-23	5.09e-22	Altered group
PLCB1	20p12.3	147 (9.42%)	299 (3.54%)	1.41	9.49e-21	1.16e-19	Altered group
TNRC18	7p22.1	147 (8.78%)	303 (3.43%)	1.35	2.65e-19	2.83e-18	Altered group
NOS1	12q24.22	147 (8.72%)	303 (3.65%)	1.26	4.25e-17	3.54e-16	Altered group
ERICH6	3q25.1	147 (8.96%)	294 (3.77%)	1.25	7.99e-17	6.47e-16	Altered group
EPHA3	3p11.1	147 (9.37%)	336 (4.00%)	1.23	1.03e-16	8.18e-16	Altered group
SPTBN4	19q13.2	147 (9.15%)	345 (3.92%)	1.22	1.12e-16	8.91e-16	Altered group
PTPRN2	7q36.3	147 (9.32%)	330 (4.06%)	1.2	5.06e-16	3.68e-15	Altered group
CPT1A	11q13.3	147 (8.98%)	382 (4.49%)	1	3.72e-12	1.55e-11	Altered group
APOD	3q29	147 (9.63%)	464 (5.40%)	0.83	2.01e-09	5.52e-09	Altered group
KIF13B	8p12	147 (8.57%)	379 (4.74%)	0.86	2.1e-09	5.75e-09	Altered group
LINC01206	3q26.33	147 (10.30%)	486 (6.45%)	0.68	6.38e-07	1.218e-06	Altered group
COLEC10	8q24.12	147 (9.34%)	528 (5.94%)	0.65	1.518e-06	2.749e-06	Altered group
NDRG1	8q24.22	147 (9.58%)	578 (6.46%)	0.57	2.018e-05	3.148e-05	Altered group
PCAT1	8q24.21	147 (9.58%)	640 (7.40%)	0.37	0.00429	0.00505	Altered group
ATF3	1q32.3	146 (9.78%)	105 (1.24%)	2.97	1.56e-57	4.5e-56	Altered group
STUM	1q42.12	146 (9.74%)	123 (1.50%)	2.7	8.41e-51	1.98e-49	Altered group
LGALS8-AS1	1q43	146 (10.18%)	135 (1.69%)	2.59	1.65e-48	3.68e-47	Altered group
ALDH1A3	15q26.3	146 (9.28%)	124 (1.51%)	2.62	3.19e-48	7.04e-47	Altered group
SLC30A1	1q32.3	146 (9.35%)	125 (1.56%)	2.59	2.87e-47	6.19e-46	Altered group
SRP9	1q42.12	146 (9.01%)	124 (1.68%)	2.43	3.53e-42	7.09e-41	Altered group
COL27A1	9q32	146 (8.59%)	220 (2.56%)	1.74	1.76e-27	3.04e-26	Altered group
KIAA1549	7q34	146 (9.57%)	293 (3.33%)	1.52	2.15e-23	3.11e-22	Altered group
TNC	9q33.1	146 (8.46%)	251 (2.93%)	1.53	1.28e-22	1.77e-21	Altered group
GMPS	3q25.31	146 (9.78%)	296 (3.75%)	1.38	8.53e-20	9.58e-19	Altered group
NOTCH4	6p21.32	146 (8.98%)	312 (3.53%)	1.35	4.02e-19	4.19e-18	Altered group
FLNB	3p14.3	146 (9.10%)	319 (3.76%)	1.28	1.18e-17	1.05e-16	Altered group
CAMTA1	1p36.31-p36.23	146 (9.13%)	326 (3.90%)	1.23	1.48e-16	1.15e-15	Altered group
DIP2C	10p15.3	146 (8.65%)	350 (3.89%)	1.15	4.8e-15	3.07e-14	Altered group
NRG1	8p12	146 (8.96%)	431 (5.13%)	0.81	9.37e-09	2.32e-08	Altered group
MAP6D1	3q27.1	146 (9.77%)	481 (6.45%)	0.6	1.065e-05	1.72e-05	Altered group
C8ORF76	8q24.13	146 (9.51%)	565 (6.33%)	0.59	1.341e-05	2.14e-05	Altered group
DEPTOR	8q24.12	146 (9.54%)	564 (6.58%)	0.54	5.693e-05	8.395e-05	Altered group
BRINP3-DT	1q31.1	145 (9.88%)	62 (0.94%)	3.39	7.86e-62	2.53e-60	Altered group
C1ORF53	1q31.3	145 (9.77%)	74 (1.10%)	3.15	2.07e-57	5.94e-56	Altered group
MTARC2	1q41	145 (9.60%)	115 (1.38%)	2.8	7.73e-53	1.93e-51	Altered group
PHLDA3	1q32.1	145 (9.84%)	99 (1.37%)	2.85	3.4e-52	8.35e-51	Altered group
VASH2	1q32.3	145 (9.71%)	113 (1.43%)	2.76	1.9e-51	4.56e-50	Altered group
SEMA4B	15q26.1	145 (9.24%)	104 (1.33%)	2.8	2.98e-51	7.08e-50	Altered group
LPGAT1	1q32.3	145 (9.71%)	117 (1.50%)	2.7	9.87e-50	2.26e-48	Altered group
DEGS1	1q42.11	145 (9.90%)	138 (1.61%)	2.62	1.68e-49	3.81e-48	Altered group
SRGAP2B	1q21.1	145 (9.19%)	98 (1.39%)	2.72	4.45e-48	9.78e-47	Altered group
FAM89A	1q42.2	145 (9.30%)	139 (1.61%)	2.53	1.16e-46	2.48e-45	Altered group
H3-3A	1q42.12	145 (9.56%)	140 (1.67%)	2.52	2.95e-46	6.24e-45	Altered group
CEMIP	15q25.1	145 (9.64%)	155 (1.95%)	2.31	6.9e-41	1.37e-39	Altered group
COL4A3	2q36.3	145 (9.89%)	233 (2.74%)	1.85	6.4e-31	1.19e-29	Altered group
ADGRF5	6p12.3	145 (8.71%)	234 (2.68%)	1.7	1.07e-26	1.8e-25	Altered group
SETX	9q34.13	145 (8.60%)	250 (2.87%)	1.58	8.21e-24	1.21e-22	Altered group
DNAJC13	3q22.1	145 (8.66%)	252 (2.99%)	1.53	1.52e-22	2.11e-21	Altered group
CFAP65	2q35	145 (8.84%)	255 (3.10%)	1.51	3.12e-22	4.25e-21	Altered group
DGKI	7q33	145 (8.96%)	270 (3.24%)	1.47	1.64e-21	2.14e-20	Altered group
EPG5	18q12.3-q21.1	145 (8.77%)	293 (3.32%)	1.4	5.03e-20	5.79e-19	Altered group
TRERF1	6p21.1	145 (9.14%)	282 (3.46%)	1.4	5.51e-20	6.3e-19	Altered group
MPDZ	9p23	145 (9.21%)	309 (3.60%)	1.36	2.58e-19	2.75e-18	Altered group
ARHGAP35	19q13.32	145 (8.62%)	277 (3.32%)	1.37	3.5e-19	3.68e-18	Altered group
TDRD6	6p12.3	145 (8.63%)	278 (3.38%)	1.35	1.09e-18	1.1e-17	Altered group
NRXN3	14q24.3-q31.1	145 (8.86%)	307 (3.54%)	1.32	1.88e-18	1.83e-17	Altered group
PCDH9	13q21.32	145 (9.52%)	327 (3.90%)	1.29	5.98e-18	5.52e-17	Altered group
CARD6	5p13.1	145 (9.24%)	332 (3.87%)	1.26	3.69e-17	3.1e-16	Altered group
MTOR	1p36.22	145 (8.39%)	334 (3.90%)	1.1	6.81e-14	3.7e-13	Altered group
SETD2	3p21.31	145 (8.56%)	377 (4.20%)	1.03	1.36e-12	6.06e-12	Altered group
CEP19	3q29	145 (10.26%)	464 (5.53%)	0.89	1.86e-10	5.95e-10	Altered group
PLAAT1	3q29	145 (9.68%)	439 (5.30%)	0.87	7.2e-10	2.11e-09	Altered group
XXYLT1	3q29	145 (9.95%)	472 (5.67%)	0.81	5.64e-09	1.45e-08	Altered group
FYTTD1	3q29	145 (9.64%)	462 (5.55%)	0.8	9.48e-09	2.35e-08	Altered group
TRHR	8q23.1	145 (9.40%)	474 (6.05%)	0.64	3.796e-06	6.525e-06	Altered group
RNF19A	8q22.2	145 (8.69%)	498 (5.98%)	0.54	7.877e-05	0.000114	Altered group
TATDN1	8q24.13	145 (9.45%)	577 (6.70%)	0.5	0.0001946	0.0002678	Altered group
RNF187	1q42.13	144 (9.61%)	118 (1.40%)	2.78	3.6e-52	8.83e-51	Altered group
RHCG	15q26.1	144 (9.30%)	73 (1.18%)	2.97	4.23e-51	1e-49	Altered group
MRPL55	1q42.13	144 (9.61%)	126 (1.58%)	2.6	1.62e-47	3.53e-46	Altered group
ZBED6	1q32.1	144 (9.36%)	128 (1.67%)	2.49	4.2e-44	8.61e-43	Altered group
BCOR	Xp11.4	144 (9.38%)	312 (3.46%)	1.44	2.93e-21	3.75e-20	Altered group
ADAMTSL1	9p22.2-p22.1	144 (9.29%)	311 (3.43%)	1.44	3.5e-21	4.45e-20	Altered group
GREB1	2p25.1	144 (8.54%)	262 (3.13%)	1.45	1.47e-20	1.77e-19	Altered group
EPHA7	6q16.1	144 (8.93%)	280 (3.35%)	1.41	3.25e-20	3.79e-19	Altered group
FNDC1	6q25.3	144 (8.97%)	304 (3.46%)	1.37	1.44e-19	1.57e-18	Altered group
SMG1	16p12.3	144 (9.31%)	313 (3.64%)	1.36	3.23e-19	3.4e-18	Altered group
IGF2R	6q25.3	144 (8.41%)	314 (3.56%)	1.24	1.67e-16	1.29e-15	Altered group
ASCC3	6q16.3	144 (8.73%)	326 (3.80%)	1.2	8.07e-16	5.73e-15	Altered group
SYCP2	20q13.33	144 (8.71%)	330 (4.36%)	1	1.17e-11	4.49e-11	Altered group
ASXL1	20q11.21	144 (8.12%)	336 (4.14%)	0.97	4.04e-11	1.43e-10	Altered group
POP1	8q22.2	144 (9.58%)	456 (5.46%)	0.81	7.14e-09	1.8e-08	Altered group
PPP1R2	3q29	144 (9.16%)	457 (5.33%)	0.78	2.69e-08	6.25e-08	Altered group
NOTCH1	9q34.3	144 (8.29%)	418 (4.85%)	0.77	4.11e-08	9.3e-08	Altered group
CRYGS	3q27.3	144 (9.47%)	446 (5.60%)	0.76	5.92e-08	1.31e-07	Altered group
TMEM41A	3q27.2	144 (9.47%)	470 (5.85%)	0.69	4.66e-07	9.05e-07	Altered group
POLR2H	3q27.1	144 (9.31%)	468 (5.77%)	0.69	6.3e-07	1.204e-06	Altered group
DERL1	8q24.13	144 (9.49%)	545 (6.11%)	0.64	3.122e-06	5.427e-06	Altered group
VIRMA	8q22.1	144 (9.20%)	484 (5.93%)	0.63	3.799e-06	6.529e-06	Altered group
TMEM65	8q24.13	144 (9.38%)	560 (6.33%)	0.57	2.731e-05	4.196e-05	Altered group
TMEM71	8q24.22	144 (9.38%)	579 (6.70%)	0.49	0.0002922	0.0003938	Altered group
MAPK15	8q24.3	144 (8.84%)	564 (6.39%)	0.47	0.0004736	0.0006226	Altered group
TSNARE1	8q24.3	144 (8.75%)	575 (6.39%)	0.45	0.000617	0.0007984	Altered group
ST8SIA2	15q26.1	143 (9.39%)	89 (1.20%)	2.97	5.06e-54	1.32e-52	Altered group
RABIF	1q32.1	143 (10.29%)	100 (1.40%)	2.88	5.57e-53	1.4e-51	Altered group
RRP15	1q41	143 (9.92%)	129 (1.57%)	2.66	1.98e-49	4.5e-48	Altered group
MFSD4A-AS1	1q32.1	143 (9.56%)	105 (1.48%)	2.69	1.08e-47	2.36e-46	Altered group
SRGAP2C	1p11.2	143 (9.07%)	97 (1.38%)	2.72	2.65e-47	5.73e-46	Altered group
ABCA6	17q24.2-q24.3	143 (9.45%)	292 (3.39%)	1.48	8.2e-22	1.09e-20	Altered group
LEKR1	3q25.31	143 (9.50%)	268 (3.39%)	1.49	9.82e-22	1.3e-20	Altered group
NLRP12	19q13.42	143 (9.22%)	274 (3.45%)	1.42	3.64e-20	4.23e-19	Altered group
TRPC4	13q13.3	143 (9.83%)	308 (3.75%)	1.39	5.74e-20	6.55e-19	Altered group
MAP1A	15q15.3	143 (8.99%)	287 (3.48%)	1.37	3.89e-19	4.07e-18	Altered group
VEPH1	3q25.31-q25.32	143 (9.96%)	333 (4.15%)	1.26	2.96e-17	2.51e-16	Altered group
DSEL	18q22.1	143 (8.59%)	288 (3.53%)	1.29	4.52e-17	3.75e-16	Altered group
SPTBN2	11q13.2	143 (8.36%)	327 (3.82%)	1.13	3.26e-14	1.85e-13	Altered group
PLXNA3	Xq28	143 (8.36%)	336 (3.86%)	1.11	6.24e-14	3.41e-13	Altered group
FASN	17q25.3	143 (8.29%)	354 (4.16%)	1	1.21e-11	4.66e-11	Altered group
IKBKB	8p11.21	143 (9.15%)	410 (5.03%)	0.86	1.27e-09	3.61e-09	Altered group
PIGX	3q29	143 (9.92%)	462 (5.90%)	0.75	7.86e-08	1.71e-07	Altered group
IGF2BP2-AS1	3q27.2	143 (10.02%)	452 (6.00%)	0.74	1.1e-07	2.34e-07	Altered group
FZD6	8q22.3	143 (9.16%)	463 (5.52%)	0.73	1.8e-07	3.72e-07	Altered group
SLC9A3	5p15.33	143 (8.42%)	434 (5.10%)	0.72	2.57e-07	5.17e-07	Altered group
ZDHHC19	3q29	143 (8.81%)	474 (5.64%)	0.64	3.396e-06	5.874e-06	Altered group
AHRR	5p15.33	143 (8.27%)	445 (5.29%)	0.65	4.265e-06	7.279e-06	Altered group
KCNV1	8q23.2	143 (9.32%)	523 (6.07%)	0.62	5.431e-06	9.136e-06	Altered group
ABCC5-AS1	3q27.1	143 (9.57%)	475 (6.37%)	0.59	1.999e-05	3.122e-05	Altered group
SNHG33		143 (9.57%)	475 (6.37%)	0.59	1.999e-05	3.122e-05	Altered group
MFGE8	15q26.1	142 (9.12%)	47 (0.72%)	3.66	1.23e-63	4.12e-62	Altered group
LINC01744	1q42.2	142 (10.40%)	127 (1.51%)	2.79	5.19e-53	1.31e-51	Altered group
RD3	1q32.3	142 (9.51%)	116 (1.47%)	2.7	7.22e-49	1.63e-47	Altered group
UNC45A	15q26.1	142 (8.77%)	79 (1.21%)	2.85	3.5e-48	7.7e-47	Altered group
FAM72A	1q32.1	142 (9.68%)	112 (1.56%)	2.63	1.49e-46	3.19e-45	Altered group
ZNF592	15q25.3	142 (9.13%)	121 (1.56%)	2.55	8.69e-45	1.8e-43	Altered group
TMC3	15q25.1	142 (9.37%)	129 (1.68%)	2.47	2.47e-43	5.03e-42	Altered group
LINC00260	1q32.1	142 (9.23%)	122 (1.73%)	2.41	7.22e-41	1.43e-39	Altered group
SNORA77	1q32.1	142 (9.23%)	122 (1.73%)	2.41	7.22e-41	1.43e-39	Altered group
DOCK7	1p31.3	142 (8.53%)	224 (2.66%)	1.68	1.58e-25	2.57e-24	Altered group
ABCA10	17q24.3	142 (9.70%)	282 (3.19%)	1.61	7.18e-25	1.13e-23	Altered group
AK9	6q21	142 (9.43%)	269 (3.14%)	1.59	4.26e-24	6.44e-23	Altered group
COL21A1	6p12.1	142 (8.79%)	247 (3.04%)	1.53	2.92e-22	3.98e-21	Altered group
IGSF9B	11q25	142 (9.24%)	314 (3.48%)	1.41	2.77e-20	3.25e-19	Altered group
IQCJ-SCHIP1	3q25.32-q25.33	142 (9.81%)	303 (3.87%)	1.34	1.41e-18	1.41e-17	Altered group
BOD1L1	4p15.33	142 (8.39%)	286 (3.30%)	1.35	2.02e-18	1.96e-17	Altered group
RANBP2	2q13	142 (9.02%)	301 (3.59%)	1.33	4.33e-18	4.04e-17	Altered group
PTPRK	6q22.33	142 (8.79%)	283 (3.59%)	1.29	3.5e-17	2.95e-16	Altered group
SMARCA2	9p24.3	142 (9.54%)	344 (4.11%)	1.21	3.58e-16	2.67e-15	Altered group
BAZ2B	2q24.2	142 (8.31%)	275 (3.50%)	1.25	4.42e-16	3.24e-15	Altered group
KCNAB1	3q25.31	142 (9.22%)	293 (3.99%)	1.21	1.89e-15	1.28e-14	Altered group
ZNF318	6p21.1	142 (8.48%)	312 (3.81%)	1.16	1.53e-14	9.11e-14	Altered group
SNTG1	8q11.21	142 (9.54%)	391 (4.51%)	1.08	1.25e-13	6.5e-13	Altered group
TM4SF19	3q29	142 (9.31%)	455 (5.47%)	0.77	4.66e-08	1.05e-07	Altered group
LINC01994	3q26.33	142 (9.95%)	480 (6.37%)	0.64	2.926e-06	5.105e-06	Altered group
TERT	5p15.33	142 (8.36%)	462 (5.41%)	0.63	5.914e-06	9.886e-06	Altered group
SLC6A19	5p15.33	142 (8.36%)	471 (5.58%)	0.58	2.675e-05	4.114e-05	Altered group
DISC2	1q42.1	141 (10.32%)	124 (1.47%)	2.81	3.37e-53	8.58e-52	Altered group
LYPLAL1	1q41	141 (9.78%)	110 (1.38%)	2.82	6.26e-52	1.52e-50	Altered group
LEMD1-AS1	1q32.1	141 (9.51%)	108 (1.51%)	2.66	1.42e-46	3.05e-45	Altered group
BLACAT1	1q32.1	141 (9.51%)	110 (1.55%)	2.62	1.49e-45	3.12e-44	Altered group
CNIH4	1q42.11	141 (9.34%)	118 (1.59%)	2.55	2.46e-44	5.06e-43	Altered group
IDH2	15q26.1	141 (8.64%)	103 (1.51%)	2.52	1.26e-41	2.51e-40	Altered group
PEAK1	15q24.3	141 (8.53%)	204 (2.39%)	1.84	7.1e-29	1.26e-27	Altered group
DSG4	18q12.1	141 (8.70%)	237 (2.84%)	1.61	7.47e-24	1.11e-22	Altered group
SLITRK1	13q31.1	141 (8.95%)	261 (3.04%)	1.56	6.14e-23	8.66e-22	Altered group
FLT1	13q12.3	141 (8.76%)	254 (2.97%)	1.56	6.46e-23	9.1e-22	Altered group
AMER1	Xq11.2	141 (8.78%)	273 (3.15%)	1.48	2.68e-21	3.44e-20	Altered group
TASOR2	10p15.1	141 (9.12%)	289 (3.32%)	1.46	6.47e-21	8.04e-20	Altered group
NLRP4	19q13.43	141 (9.31%)	298 (3.56%)	1.39	1.48e-19	1.62e-18	Altered group
RTTN	18q22.2	141 (8.98%)	305 (3.48%)	1.37	4.34e-19	4.51e-18	Altered group
PZP	12p13.31	141 (9.00%)	298 (3.49%)	1.37	4.67e-19	4.85e-18	Altered group
EVPL	17q25.1	141 (8.88%)	326 (3.61%)	1.3	1.08e-17	9.68e-17	Altered group
GTF3C1	16p12.1	141 (8.98%)	313 (3.83%)	1.23	4.38e-16	3.22e-15	Altered group
CUX1	7q22.1	141 (8.45%)	318 (3.61%)	1.23	4.82e-16	3.52e-15	Altered group
KPNA4	3q25.33	141 (9.17%)	303 (3.91%)	1.23	6.33e-16	4.55e-15	Altered group
UGT3A2	5p13.2	141 (8.97%)	325 (3.94%)	1.19	2.52e-15	1.67e-14	Altered group
FSTL5	4q32.2	141 (8.78%)	309 (3.93%)	1.16	1.78e-14	1.05e-13	Altered group
ERBB2	17q12	141 (9.24%)	499 (5.77%)	0.68	1.022e-06	1.892e-06	Altered group
ADCK5	8q24.3	141 (8.62%)	552 (6.21%)	0.47	0.000504	0.0006602	Altered group
NTAQ1	8q24.13	141 (8.92%)	566 (6.52%)	0.45	0.0007925	0.001014	Altered group
IPO9-AS1	1q32.1	140 (9.19%)	84 (1.20%)	2.94	2.2e-51	5.26e-50	Altered group
BTNL10P	1q42.13	140 (9.34%)	118 (1.40%)	2.74	8.31e-50	1.91e-48	Altered group
DUSP5P1	1q42.13	140 (9.34%)	118 (1.40%)	2.74	8.31e-50	1.91e-48	Altered group
MAN2A2	15q25	140 (9.41%)	116 (1.49%)	2.66	3.37e-47	7.28e-46	Altered group
DSG1	18q12.1	140 (9.40%)	223 (2.63%)	1.84	2.07e-29	3.73e-28	Altered group
HFM1	1p22.2	140 (8.37%)	215 (2.50%)	1.74	2.32e-26	3.88e-25	Altered group
MDC1	6p21.33	140 (8.96%)	242 (2.89%)	1.63	2.44e-24	3.76e-23	Altered group
RIF1	2q23.3	140 (8.48%)	229 (2.77%)	1.61	1.32e-23	1.93e-22	Altered group
TRPM1	15q13.3	140 (8.84%)	249 (3.08%)	1.52	1.27e-21	1.67e-20	Altered group
LTBP1	2p22.3	140 (8.45%)	254 (3.03%)	1.48	8.29e-21	1.02e-19	Altered group
KLHL1	13q21.33	140 (8.80%)	275 (3.25%)	1.44	3.53e-20	4.11e-19	Altered group
DOCK11	Xq24	140 (8.73%)	268 (3.23%)	1.44	4.04e-20	4.67e-19	Altered group
TIPARP	3q25.31	140 (8.97%)	270 (3.38%)	1.41	2.52e-19	2.69e-18	Altered group
TAF1	Xq13.1	140 (8.53%)	292 (3.34%)	1.35	1.87e-18	1.83e-17	Altered group
LRRC4C	11p12	140 (8.42%)	283 (3.41%)	1.3	3.13e-17	2.65e-16	Altered group
NBAS	2p24.3	140 (9.28%)	318 (3.85%)	1.27	8.05e-17	6.52e-16	Altered group
GRM7	3p26.1	140 (9.16%)	326 (4.21%)	1.12	7.28e-14	3.93e-13	Altered group
USP9X	Xp11.4	140 (8.36%)	354 (3.93%)	1.09	2.25e-13	1.12e-12	Altered group
IDO2	8p11.21	140 (8.66%)	385 (4.66%)	0.89	9.35e-10	2.7e-09	Altered group
NCOA2	8q13.3	140 (8.93%)	412 (4.88%)	0.87	1.78e-09	4.92e-09	Altered group
NCBP2	3q29	140 (10.03%)	463 (5.56%)	0.85	2.11e-09	5.78e-09	Altered group
[truncated: 1,800 more rows]
