# Supplementary material for: From genomic spectrum of NTRK genes to adverse effects of its inhibitors, a comprehensive genome-based and real-world pharmacovigilance analysis
Source: Front Pharmacol. 2024 Jan 31;15:1329409. doi: 10.3389/fphar.2024.1329409 (PMC10864613; doi:10.3389/fphar.2024.1329409)
Supplement: Supplementary file 2 [file Table3.xlsx]

## Sheet: Sheet1
ONTOLOGY	ID	Description	GeneRatio	BgRatio	pvalue	p.adjust	qvalue	geneID	Count
BP	GO:0007156	homophilic cell adhesion via plasma membrane adhesion molecules	105/3313	168/18800	1.61353e-38	9.94257e-35	8.2239e-35	HMCN1/IGSF9/CADM3/NECTIN4/CD84/FAT4/FAT3/PCDH15/FAT1/TENM3/CDH10/CNTN2/CDH12/DSCAM/DCHS2/CDH18/CDH9/PTPRT/PCDH11X/FAT2/SDK1/CDH23/DSCAML1/IGFN1/ROBO2/CNTN6/ROBO1/CELSR2/CELSR3/CLSTN2/SDK2/CELSR1/CDH8/PCDH17/CDH6/DCHS1/PLXNB2/PLXNB3/PKD1/CNTN4/PCDH9/DSG4/DSG1/PCDHB7/PCDH10/L1CAM/CDH4/PCDH18/PCDHB8/PCDHA12/CDH7/DSG3/PCDHA6/CDHR2/CDH2/PCDHA8/PCDHA3/DSC3/PCDHA11/CDH17/PCDHA5/TRO/MYPN/PTPRM/PCDHB10/RE…	105
BP	GO:0098742	cell-cell adhesion via plasma-membrane adhesion molecules	143/3313	279/18800	5.63431e-38	1.73593e-34	1.43586e-34	HMCN1/IGSF9/CADM3/NECTIN4/CD84/SELP/FAT4/FAT3/MPZ/CRB1/PTPRD/PCDH15/KIFAP3/SELE/SELL/TENM1/NLGN1/FAT1/TENM3/SLITRK3/CDH10/CNTN2/CDH12/TENM4/DSCAM/DCHS2/CDH18/CDH9/PTPRT/PCDH11X/FAT2/TENM2/SDK1/CDH23/DSCAML1/IGFN1/ADGRL3/UNC5D/ROBO2/CNTN6/CLDN11/ROBO1/CELSR2/CELSR3/CLSTN2/SDK2/WNK1/CELSR1/TGFB2/CDH8/PCDH17/CDH6/IL1RAP/SLITRK2/IL10/DCHS1/PLXNB2/CLDN16/PLXNB3/PKD1/CNTN4/GRID2/ADIPOQ/PCDH9/DSG4/SLITR…	143
BP	GO:0034329	cell junction assembly	164/3313	420/18800	8.63189e-26	1.77299e-22	1.46651e-22	SEMA4A/PCLO/CHRNB2/PIP5K1A/DNM3/RAB13/F11R/GJA5/S100A10/PTPRD/PTEN/PLEC/MACF1/LAMC1/MYOC/ACTN2/DST/NLGN1/ANK2/SLITRK3/CNTNAP2/EIF4G1/CDH10/CTNND2/CDH12/APC/ADGRB3/DSCAM/CDH18/PKP1/CDH9/EPHB3/ECT2/SHANK2/ERBB4/GNPAT/SDK1/NRXN1/ADGRB1/GHSR/PTK2/IGFN1/DLG1/CNTN5/HRG/ADGRL3/AGT/PAK2/MYO9A/ROBO2/BSN/CLDN11/EPHB1/DLC1/WNT3A/KDR/CLSTN2/SDK2/CDH8/PCDH17/CDH6/NLGN4X/IL1RAP/RAB29/SLITRK2/MAP1B/SLITRK4/DCHS…	164
BP	GO:0007409	axonogenesis	164/3313	430/18800	1.74696e-24	2.69119e-21	2.22599e-21	NOTCH2/IGSF9/TNR/SEMA4A/TRIM46/CHRNB2/SEMA6C/CRABP2/TNN/EFNA4/EFNA1/EFNA3/LMX1A/S100A6/PTEN/MACF1/NFASC/RELN/ANK3/PLXNA2/SLITRK3/LAMC2/LAMA2/TRIO/LGR6/DISC1/DCC/CNTN2/LAMA1/LHX4/KALRN/DSCAM/MAP3K13/EPHB3/LAMA3/LAMA5/IGF1R/SKIL/MYCBP2/NRXN1/PLXNA4/ADGRB1/PTK2/DSCAML1/SEMA5A/LHX9/CNTN5/PTPRZ1/UNC5D/EPHA6/PAK2/ENAH/ROBO2/CNTN6/SZT2/CTNNA2/EXT1/EPHB1/ROBO1/WNT3A/MEGF8/CHL1/SLIT2/SLIT3/SLITRK2/MAP1B/S…	164
BP	GO:0061564	axon development	175/3313	479/18800	1.33837e-23	1.64941e-20	1.36429e-20	NOTCH2/IGSF9/TNR/SEMA4A/TRIM46/CHRNB2/SEMA6C/CRABP2/TNN/EFNA4/EFNA1/CERS2/EFNA3/LMX1A/S100A6/PTEN/MACF1/NFASC/RELN/ANK3/PLXNA2/SLITRK3/LAMC2/LAMA2/TRIO/CAMSAP2/MTR/LGR6/DISC1/DCC/CNTN2/LAMA1/LHX4/KALRN/DSCAM/FLNA/MAP3K13/EPHB3/LAMA3/LAMA5/IGF1R/SKIL/MYCBP2/NRXN1/PLXNA4/ADGRB1/PTK2/DSCAML1/SEMA5A/LHX9/CNTN5/PTPRZ1/UNC5D/EPHA6/PAK2/ENAH/ROBO2/CNTN6/SZT2/CTNNA2/EXT1/EPHB1/ROBO1/WNT3A/MEGF8/CHL1/SLIT…	175
BP	GO:0050808	synapse organization	154/3313	419/18800	3.39414e-21	3.48578e-18	2.88323e-18	BCAN/IGSF9/TNR/SEMA4A/PCLO/CHRNB2/NOS1AP/EFNA1/DNM3/LMX1A/FCGR2B/SNAPIN/PTPRD/PTEN/NFASC/RELN/ANK3/NLGN1/SLITRK3/UNC13C/EIF4G1/DISC1/CNTN2/CTNND2/PPFIA4/ADGRB3/DSCAM/FLNA/EPHB3/ZNF804A/LRRK2/IGF1R/SHANK2/ERBB4/GNPAT/SDK1/NRXN1/ADGRB1/GHSR/IGFN1/DLG1/GRIN2B/CNTN5/ADGRL3/COL4A5/PPFIA1/PPFIA2/ROBO2/BSN/CTNNA2/EPHB1/WNT3A/DOCK10/CLSTN2/SDK2/COL4A1/ARF1/CDH8/PCDH17/NLGN4X/IL1RAP/RAB29/SLITRK2/DHX36/MA…	154
BP	GO:0010975	regulation of neuron projection development	151/3313	431/18800	1.48797e-18	1.30984e-15	1.08342e-15	CSMD3/TNR/SEMA4A/TRIM46/CHRNB2/SEMA6C/CRABP2/EFNA1/CERS2/DNM3/S100A9/SNAPIN/PTPRD/PTEN/MACF1/RELN/ABL2/TNIK/PLXNA2/NLGN1/PRRX1/TENM3/CAMSAP2/DISC1/DCC/CNTN2/PRKCI/ADGRB3/DSCAM/FLNA/MAP3K13/EPHB3/TRIM67/ZNF804A/LRRK2/IGF1R/DGKG/SKIL/PLXNA4/MARK1/LRRC7/SEMA5A/SERPINI1/AGT/PAK2/HECW1/PPFIA2/ROBO2/CTNNA2/HECW2/ROBO1/WNT3A/MEGF8/SLIT2/RGS2/RAB29/DHX36/MAP1B/PRAG1/PLXNB2/MAP2/PLXNB3/KIF1A/PLXNA1/GRID2/…	151
BP	GO:0007416	synapse assembly	82/3313	180/18800	3.17413e-18	2.44487e-15	2.02225e-15	SEMA4A/PCLO/CHRNB2/DNM3/PTPRD/PTEN/NLGN1/SLITRK3/EIF4G1/ADGRB3/DSCAM/EPHB3/SHANK2/ERBB4/GNPAT/SDK1/NRXN1/ADGRB1/GHSR/IGFN1/CNTN5/ADGRL3/ROBO2/BSN/EPHB1/WNT3A/CLSTN2/SDK2/PCDH17/NLGN4X/IL1RAP/RAB29/SLITRK2/MAP1B/SLITRK4/PLXNB2/GRID2/FBXO45/NRG1/EPHA7/ST8SIA2/SPTBN2/SLITRK1/LINGO2/THBS2/IL1RAPL1/LRFN5/PLXND1/LRP4/CDH2/SLITRK5/NRXN2/NRCAM/PCDHB10/DLG5/GPC6/MUSK/AGRN/ADGRF1/CUX2/SETD5/IL1RAPL2/OBSL1/…	82
BP	GO:0007411	axon guidance	94/3313	234/18800	2.96882e-16	2.03265e-13	1.68129e-13	NOTCH2/IGSF9/TNR/SEMA4A/SEMA6C/EFNA4/EFNA1/EFNA3/LMX1A/NFASC/RELN/PLXNA2/LAMC2/LAMA2/TRIO/LGR6/DCC/CNTN2/LAMA1/LHX4/KALRN/DSCAM/EPHB3/LAMA3/LAMA5/MYCBP2/NRXN1/PLXNA4/PTK2/DSCAML1/SEMA5A/LHX9/CNTN5/UNC5D/EPHA6/ENAH/ROBO2/CNTN6/EXT1/EPHB1/ROBO1/WNT3A/MEGF8/CHL1/SLIT2/SLIT3/PLXNB2/PLXNB3/NOTCH3/CNTN4/PLXNA1/EPHA3/SEMA4B/ARHGAP35/NRXN3/EPHA7/NOTCH1/PLXNA3/ERBB2/L1CAM/EPHA5/GLI3/CDH4/NEO1/PTCH1/SEMA5B…	94
BP	GO:0097485	neuron projection guidance	94/3313	235/18800	4.10312e-16	2.52834e-13	2.09129e-13	NOTCH2/IGSF9/TNR/SEMA4A/SEMA6C/EFNA4/EFNA1/EFNA3/LMX1A/NFASC/RELN/PLXNA2/LAMC2/LAMA2/TRIO/LGR6/DCC/CNTN2/LAMA1/LHX4/KALRN/DSCAM/EPHB3/LAMA3/LAMA5/MYCBP2/NRXN1/PLXNA4/PTK2/DSCAML1/SEMA5A/LHX9/CNTN5/UNC5D/EPHA6/ENAH/ROBO2/CNTN6/EXT1/EPHB1/ROBO1/WNT3A/MEGF8/CHL1/SLIT2/SLIT3/PLXNB2/PLXNB3/NOTCH3/CNTN4/PLXNA1/EPHA3/SEMA4B/ARHGAP35/NRXN3/EPHA7/NOTCH1/PLXNA3/ERBB2/L1CAM/EPHA5/GLI3/CDH4/NEO1/PTCH1/SEMA5B…	94
BP	GO:0050770	regulation of axonogenesis	69/3313	154/18800	4.15829e-15	2.3294e-12	1.92674e-12	TNR/SEMA4A/TRIM46/SEMA6C/CRABP2/EFNA1/PTEN/MACF1/PLXNA2/DISC1/DCC/CNTN2/DSCAM/MAP3K13/EPHB3/SKIL/PLXNA4/SEMA5A/PAK2/ROBO2/ROBO1/WNT3A/MEGF8/SLIT2/MAP1B/PLXNB2/MAP2/PLXNB3/PLXNA1/FN1/KIF13B/SEMA4B/ARHGAP35/EPHA7/PLXNA3/SLITRK1/LRRC4C/SIPA1L1/L1CAM/TIAM1/MCF2/CDH4/SEMA5B/KEL/PLXND1/LRP4/CDH2/SEMA3E/SEMA3D/SHOX2/CDKL5/RET/NIN/TRPC5/DAB1/KIAA0319/SEMA6D/EPHA4/ULK2/TIAM2/PTPRS/DIP2B/PLXNC1/SLIT1/CYFIP…	69
BP	GO:0051960	regulation of nervous system development	142/3313	440/18800	3.57044e-14	1.83342e-11	1.5165e-11	TP53/TNR/SEMA4A/TRIM46/SEMA6C/CRABP2/PRUNE1/CERS2/ASPM/RXRG/PTPRD/TG/PTEN/MACF1/LRP2/RELN/PLXNA2/NLGN1/SLITRK3/NF1/DISC1/KIF14/DCC/PRKCI/TENM4/ADGRB3/DSCAM/CHD7/MAP3K13/EPHB3/SKIL/MME/NRXN1/MYC/PLXNA4/ADGRB1/GPR37L1/SEMA5A/DLG1/PTPRZ1/SPEN/ROBO2/TRIM11/EPHB1/ROBO1/WNT3A/MEGF8/SLIT2/CLSTN2/DUSP10/SORL1/DNAJB11/IL1RAP/SLITRK2/DHX36/MAP1B/SLITRK4/PLXNB2/GJC2/MAP2/PLXNB3/PLXNA1/GRID2/FN1/SEMA4B/MTOR/…	142
BP	GO:0043062	extracellular structure organization	109/3313	308/18800	4.30487e-14	1.99693e-11	1.65174e-11	HMCN1/ADAMTSL4/TNR/OLFML2B/ADAM15/PBXIP1/ADAMTS4/HAPLN2/DDR2/CTSS/CTSK/COL22A1/COL14A1/LAMC1/COL11A1/DPT/NID1/ADAMTS12/NF1/QSOX1/COLGALT2/LAMB3/ADAMTSL3/COL12A1/ADAMTS16/COL6A6/RB1/LRP1/COL5A1/ADAMTS20/TNXB/MELTF/HAS2/ADAMTS17/EXOC8/ELF3/AGT/COL4A5/COL4A4/OPTC/COL3A1/EGFLAM/EXT1/FMOD/OTOL1/TNFRSF11B/WNT3A/COL1A2/COL5A2/TGFB2/COL4A1/COL4A2/COL5A3/COL24A1/ADAMTS18/COL19A1/SULF1/MYH11/COL6A5/NPHS1/T…	109
BP	GO:0060284	regulation of cell development	156/3313	500/18800	4.83036e-14	1.99693e-11	1.65174e-11	TP53/NOTCH2/TNR/SEMA4A/TRIM46/SEMA6C/CRABP2/PRUNE1/SLAMF8/CERS2/F11R/ASPM/S100A10/PTPRD/PTEN/MACF1/LRP2/RELN/MYOC/PRKDC/PLXNA2/TRIM58/NF1/DISC1/KIF14/DCC/PRKCI/TENM4/DSCAM/FLNA/CHD7/MAP3K13/LRRK2/SKIL/MME/MYC/PLXNA4/GPR37L1/SEMA5A/DOCK5/MELTF/HAS2/PTPRZ1/SPEN/ROBO2/TRIM11/TRIB1/PDE3A/ROBO1/WNT3A/MEGF8/SLIT2/FBN1/MYOG/DUSP10/SORL1/DNAJB11/DHX36/MAP1B/TRIOBP/FBXW7/PLXNB2/ADGRA2/GJC2/MAP2/PLXNB3/PLX…	156
BP	GO:0031589	cell-substrate adhesion	123/3313	364/18800	4.86108e-14	1.99693e-11	1.65174e-11	USH2A/THBS3/ITGA10/ADAM15/PIP5K1A/TNN/EFNA1/S100A10/PTEN/MACF1/MUC4/LAMC1/MYOC/PKHD1/ACTN2/NID1/ADAMTS12/NF1/DISC1/KIF14/LAMB3/FLNA/EPHB3/LAMA5/FAT2/SRGAP2/VWF/UTRN/PTK2/FREM1/BCL6/TNXB/DOCK5/MELTF/HAS2/HRG/TECTA/PPFIA1/CD34/NEXMIF/PPFIA2/COL3A1/EGFLAM/EPHB1/DLC1/KDR/COL5A3/TRIOBP/PKD1/ST6GAL1/LAMB4/FN1/EPHA3/APOD/NOTCH1/PTPRK/PEAK1/L1CAM/JAK2/TIAM1/ITGB4/ANGPT1/CTTN/ITGA4/PHLDB2/SIGLEC1/PTK2B/AD…	123
BP	GO:0045229	external encapsulating structure organization	109/3313	310/18800	7.05385e-14	2.71661e-11	2.24702e-11	HRNR/HMCN1/ADAMTSL4/TNR/OLFML2B/ADAM15/PBXIP1/ADAMTS4/HAPLN2/DDR2/CTSS/CTSK/COL22A1/COL14A1/LAMC1/COL11A1/DPT/NID1/ADAMTS12/NF1/QSOX1/COLGALT2/LAMB3/ADAMTSL3/COL12A1/ADAMTS16/COL6A6/RB1/LRP1/COL5A1/ADAMTS20/TNXB/MELTF/HAS2/ADAMTS17/EXOC8/ELF3/AGT/COL4A5/COL4A4/OPTC/COL3A1/EGFLAM/EXT1/FMOD/OTOL1/TNFRSF11B/WNT3A/COL1A2/COL5A2/TGFB2/COL4A1/COL4A2/COL5A3/COL24A1/ADAMTS18/COL19A1/SULF1/MYH11/COL6A5/NP…	109
BP	GO:0030198	extracellular matrix organization	108/3313	307/18800	8.84013e-14	3.20429e-11	2.6504e-11	HMCN1/ADAMTSL4/TNR/OLFML2B/ADAM15/PBXIP1/ADAMTS4/HAPLN2/DDR2/CTSS/CTSK/COL22A1/COL14A1/LAMC1/COL11A1/DPT/NID1/ADAMTS12/NF1/QSOX1/COLGALT2/LAMB3/ADAMTSL3/COL12A1/ADAMTS16/COL6A6/RB1/LRP1/COL5A1/ADAMTS20/TNXB/MELTF/HAS2/ADAMTS17/EXOC8/ELF3/AGT/COL4A5/COL4A4/OPTC/COL3A1/EGFLAM/EXT1/FMOD/OTOL1/TNFRSF11B/WNT3A/COL1A2/COL5A2/TGFB2/COL4A1/COL4A2/COL5A3/COL24A1/ADAMTS18/COL19A1/SULF1/MYH11/COL6A5/NPHS1/T…	108
BP	GO:0016339	calcium-dependent cell-cell adhesion via plasma membrane cell adhesion molecules	29/3313	43/18800	7.26274e-13	2.48628e-10	2.0565e-10	SELP/KIFAP3/SELL/NLGN1/CDH10/CDH12/CDH18/CDH9/CDH23/CDH8/CDH6/DCHS1/DSG1/CDH7/CDH2/CDH17/PCDHB10/CDH11/CDH19/PCDHB6/CDHR3/CDH20/PCDHB13/PCDHB4/PCDHB5/PCDHB14/PCDHB2/PCDHB3/ATP2C1	29
BP	GO:0035637	multicellular organismal signaling	67/3313	164/18800	2.14805e-12	6.82749e-10	5.6473e-10	RYR2/ATP1A2/TNR/GJA5/PLEC/NFASC/ANK3/ATP1B1/ANK2/CNTNAP2/CACNA1C/ATP2B4/FLNA/AKAP9/KCNMB2/SCN1A/SCN2A/DSP/GHSR/SCN10A/SCN3A/KCNMB3/AGT/SCN11A/SCN5A/ABCC9/SCN9A/FGF12/CACNA2D1/SCN4A/CTNNA3/SCN7A/ATP2B3/CACNA1H/CACNA1G/SPTBN4/MTOR/TMEM65/GRIK2/CACNA1D/TRPC1/PDE4D/MEF2A/NUP155/CLCN1/TNNI3K/MYH14/SCN8A/CACNA1I/NRCAM/KCND2/SLC4A3/SLC8A1/HCN4/KCNH6/FMR1/KCNA5/CORIN/DSC2/ATP1A1/DSG2/ATP2B2/KCNA1/ITGA2/M…	67
BP	GO:0031346	positive regulation of cell projection organization	113/3313	341/18800	2.216e-12	6.82749e-10	5.6473e-10	PIK3CA/CRABP2/DNM3/S100A9/PTPRD/MACF1/RELN/RP1/ABL2/TENM1/PLXNA2/NLGN1/TENM3/DISC1/APC/PRKCI/DSCAM/FLNA/MAP3K13/ENPP2/TRIM67/ZNF804A/IGF1R/TENM2/SKIL/DVL3/PLXNA4/LRRC7/SEMA5A/SERPINI1/AGT/ROBO2/ROBO1/WNT3A/MEGF8/SLIT2/HTT/RGS2/DHX36/MAP1B/PLXNB2/PLXNB3/PLXNA1/FN1/EPHA3/SETX/ARHGAP35/MTOR/PLXNA3/SLITRK1/CUX1/DOCK11/MAGI2/EP300/PLCE1/IL1RAPL1/L1CAM/TIAM1/AUTS2/FES/ATP8A2/CUL7/ALK/CDH4/PTK2B/CNTN1/K…	113
CC	GO:0062023	collagen-containing extracellular matrix	161/3430	429/19594	1.74935e-23	1.29977e-20	9.55698e-21	FLG/HRNR/USH2A/HMCN1/ADAMTSL4/TNR/THBS3/HDGF/ADAMTS4/CTSS/TNN/ECM1/APCS/S100A7/S100A4/S100A8/MUC17/S100A9/S100A6/S100A10/COL14A1/LAMC1/MYOC/ACAN/COL11A1/MXRA5/COL6A3/DST/SERPINC1/DPT/NID1/PRG4/ZP4/LAMC2/LAMA2/FRAS1/LAMB3/LAMA1/ANGPTL1/FBN2/COL12A1/LAMA3/LAMA5/COL6A6/VCAN/VWF/EYS/KNG1/LAD1/P3H2/COL5A1/ADAMTS20/FREM1/FREM2/TNXB/COL7A1/DLG1/HRG/TECTA/PTPRZ1/AGT/COL4A5/COL4A4/PRELP/COL3A1/FBN3/EGFLAM…	161
CC	GO:0097060	synaptic membrane	141/3430	373/19594	4.73897e-21	1.76053e-18	1.29449e-18	SYNE1/CADM3/CHRNB2/SYT11/NCSTN/DMD/DNM3/KCNJ9/APH1A/PTPRD/RIMS2/ANK3/CHRM3/NLGN1/ANK2/ADCY8/KCNH1/SLITRK3/CACNA1C/UNC13C/CDH10/DCC/CNTN2/ATP2B4/AKAP9/SRGAP2/SHANK2/TENM2/ERBB4/NRXN1/GRIN2A/SCN2A/UTRN/GHSR/SCN10A/DLG1/GRIN2B/CNTN5/KCNK1/SCRIB/RIMS1/ADORA1/CNTN6/DLG2/OTOF/CLSTN2/CDH8/PCDH17/CNTNAP4/SLC6A3/CNIH3/NLGN4X/ATP2B3/GRID2/FBXO45/SLC30A1/DGKI/EPHA7/IGSF9B/SLITRK1/LRRC4C/GRM7/UNC13A/EXOC3/IL…	141
CC	GO:0034702	ion channel complex	110/3430	294/19594	2.43735e-16	6.0365e-14	4.43854e-14	RYR2/CACNA1E/CHRNB2/RYR1/RYR3/LRRC52/CACNA1S/KCNH1/CATSPERE/CNTNAP2/CACNA1C/KCNQ3/HCN1/AKAP9/CLCN2/KCNMB2/SCN1A/GRIN2A/HTR3C/SCN2A/PKD1L1/CACNA1A/KCNB2/SCN10A/SCN3A/KCNK2/KCNMB3/GRIN2B/KCNK1/SCN11A/HTR3D/SCN5A/ABCC9/CACNA1B/HTR3E/SCN9A/ANO1/PACC1/ANO2/CNIH3/CACNA2D1/AKAP6/CACNA1F/SCN4A/CNGB3/PKD1/SCN7A/CACNA1H/GRID2/CACNA1G/TRPC4/KCNV1/KCNAB1/CFTR/GRIK2/KCNS2/CACNA1D/TRPC1/PDE4D/DPP6/CACNA2D4/UNC…	110
CC	GO:0034703	cation channel complex	89/3430	221/19594	1.02777e-15	1.90908e-13	1.40372e-13	RYR2/CACNA1E/RYR1/RYR3/LRRC52/CACNA1S/KCNH1/CATSPERE/CNTNAP2/CACNA1C/KCNQ3/HCN1/AKAP9/KCNMB2/SCN1A/GRIN2A/HTR3C/SCN2A/PKD1L1/CACNA1A/KCNB2/SCN10A/SCN3A/KCNK2/KCNMB3/GRIN2B/KCNK1/SCN11A/HTR3D/SCN5A/ABCC9/CACNA1B/HTR3E/SCN9A/CNIH3/CACNA2D1/AKAP6/CACNA1F/SCN4A/CNGB3/PKD1/SCN7A/CACNA1H/CACNA1G/TRPC4/KCNV1/KCNAB1/GRIK2/KCNS2/CACNA1D/TRPC1/PDE4D/DPP6/CACNA2D4/UNC80/PTK2B/GRIN3A/KCNB1/GRIA2/GRIA1/SCN8A/…	89
CC	GO:0045177	apical part of cell	141/3430	424/19594	1.74799e-15	2.33505e-13	1.71693e-13	USH2A/PAPPA2/ADCY10/VANGL2/DDR2/MUC1/SI/AQP10/IL6R/HAX1/CTSK/ASPM/MUC17/PDZK1/CFAP126/PTEN/LRP2/PDZK1P1/PKHD1/TNIK/ATP1B1/KIAA1614/CUBN/ANK2/ADCY8/FAT1/PLD1/MGAM/ABCC5/PRKCI/DYNC2H1/DSTYK/SLC2A2/SLC26A9/SHANK2/TRPM6/REN/KCNK2/DLG1/KCNK1/CD34/PSEN2/MYO7A/ANO1/ANXA13/MUC20/CHL1/PARD3B/SPTBN5/LCT/CASR/MYO7B/OSMR/KISS1/DNAAF11/DCHS1/CSPG4/ITPR3/ABCB1/SLC6A18/FN1/ADGRF5/MPDZ/RHCG/NOTCH1/SPTBN2/FZD6/SL…	141
CC	GO:0045211	postsynaptic membrane	102/3430	271/19594	1.88564e-15	2.33505e-13	1.71693e-13	SYNE1/CHRNB2/DMD/DNM3/ANK3/CHRM3/NLGN1/ANK2/KCNH1/SLITRK3/CACNA1C/CDH10/DCC/CNTN2/AKAP9/SRGAP2/SHANK2/TENM2/ERBB4/GRIN2A/UTRN/DLG1/GRIN2B/SCRIB/ADORA1/DLG2/CLSTN2/PCDH17/SLC6A3/CNIH3/NLGN4X/GRID2/FBXO45/SLC30A1/EPHA7/IGSF9B/SLITRK1/LRRC4C/GRM7/IL1RAPL1/GRM3/GRIK2/GRM5/GRIN3A/DGKB/PTPRO/LRFN5/SORCS3/CNTN1/KCNB1/GRIA2/CDH2/CNKSR2/IQSEC3/GRIA1/NETO1/ADCY1/CTNNB1/CHRM2/LRFN2/GRM1/GABRG3/NRCAM/KCND2/P…	102
CC	GO:0005604	basement membrane	50/3430	95/19594	7.16995e-15	7.61039e-13	5.59579e-13	USH2A/HMCN1/LAMC1/DST/NID1/LAMC2/LAMA2/FRAS1/LAMB3/LAMA1/LAMA3/LAMA5/LAD1/P3H2/COL5A1/FREM1/FREM2/COL7A1/DLG1/COL4A5/COL4A4/EGFLAM/HSPG2/OTOL1/FBN1/COL4A1/COL4A2/LAMA4/LAMB4/COL15A1/FN1/COL4A3/COL9A1/COL4A6/THBS2/ITGB4/LOXL2/COL2A1/LAMC3/ATRNL1/NID2/COL28A1/LAMB1/AGRN/CCDC80/APLP1/COL8A1/COL9A3/TINAG/COL18A1	50
CC	GO:0016324	apical plasma membrane	122/3430	358/19594	1.93738e-14	1.79934e-12	1.32302e-12	USH2A/PAPPA2/ADCY10/VANGL2/DDR2/MUC1/SI/AQP10/IL6R/HAX1/CTSK/ASPM/MUC17/PDZK1/CFAP126/PTEN/LRP2/PDZK1P1/PKHD1/TNIK/ATP1B1/KIAA1614/CUBN/ANK2/ADCY8/FAT1/PLD1/MGAM/ABCC5/PRKCI/DSTYK/SLC2A2/SLC26A9/SHANK2/TRPM6/KCNK2/DLG1/KCNK1/CD34/PSEN2/MYO7A/ANO1/ANXA13/MUC20/PARD3B/LCT/CASR/OSMR/KISS1/CSPG4/ABCB1/SLC6A18/FN1/MPDZ/RHCG/NOTCH1/SPTBN2/FZD6/SLC9A3/SLC6A19/ERBB2/DSG1/CFTR/DUOX2/CLDN1/ATP4A/PDE4D/SIPA…	122
CC	GO:0098644	complex of collagen trimers	20/3430	22/19594	1.12098e-13	9.21624e-12	6.77655e-12	COL11A1/COL5A1/COL7A1/COL4A5/COL4A4/COL3A1/OTOL1/COL1A2/COL5A2/COL4A1/COL4A2/COL5A3/COL27A1/COL4A3/COL4A6/COL1A1/COL11A2/COL2A1/COL8A1/COL16A1	20
CC	GO:1990351	transporter complex	130/3430	399/19594	1.24041e-13	9.21624e-12	6.77655e-12	RYR2/CACNA1E/ATP1A4/ATP1A2/ATP8B2/CHRNB2/RYR1/NDUFS2/RYR3/LRRC52/CACNA1S/ATP1B1/KCNH1/CATSPERE/CNTNAP2/CACNA1C/KCNQ3/HCN1/ATP11B/AKAP9/CLCN2/KCNMB2/SCN1A/GRIN2A/HTR3C/SCN2A/PKD1L1/CACNA1A/KCNB2/SCN10A/SCN3A/KCNK2/KCNMB3/GRIN2B/KCNK1/SCN11A/HTR3D/SCN5A/ABCC9/CACNA1B/HTR3E/SCN9A/ANO1/NDUFB5/PACC1/ANO2/CNIH3/CACNA2D1/AKAP6/CACNA1F/SCN4A/ATP10A/CNGB3/WDR93/PKD1/SCN7A/CACNA1H/GRID2/CACNA1G/TRPC4/KCNV1…	130
CC	GO:0005911	cell-cell junction	153/3430	497/19594	1.69844e-13	1.14722e-11	8.43534e-12	ASH1L/HMCN1/IQGAP3/PIK3CA/OBSCN/ATP1A2/ARHGEF2/CGN/CADM3/SV2A/KIRREL1/ADAM15/VANGL2/NECTIN4/GJA8/RAB13/F11R/GJA5/S100A11/ILDR2/CRB1/NFASC/ANK3/ATP1B1/ANK2/FAT1/CNTNAP2/CDC42BPA/AHNAK/EPPK1/CDH10/SDCCAG8/NPHS2/LAMA1/CTNND2/CDH12/APC/PRKCI/FLNA/CDH18/PKP1/CDH9/PDZD2/SLC2A2/FAT2/ECT2/IQGAP1/MYH1/SCN1A/KLHL24/ADGRB1/SCN2A/DSP/MYH2/TNK2/DLG1/ADGRL3/SYNM/SCRIB/PAK2/SCN5A/CTNNA2/CLDN11/PARD3B/CDH8/AKAP6…	153
CC	GO:0032279	asymmetric synapse	110/3430	323/19594	3.92064e-13	2.42753e-11	1.78492e-11	PCLO/RUSC1/SYT11/DNM3/RPS27/TNIK/NLGN1/ADCY8/KCNH1/SLITRK3/CACNA1C/DISC1/DCC/FXR1/CTNND2/KALRN/AKAP9/SRGAP2/SHANK2/ERBB4/GRIN2A/ADGRB1/LRRC7/DLGAP2/DLG1/GRIN2B/SCRIB/PAK2/ADORA1/BSN/DLG2/ITPR1/CLSTN2/ARF1/NLGN4X/MAP1B/GRID2/FBXO45/NOS1/SLC30A1/DGKI/MPDZ/EPHA7/IGSF9B/SLITRK1/LRRC4C/GRM7/SIPA1L1/MAGI2/GRM3/GRIK2/GRM5/DROSHA/PTCH1/PTK2B/GRIN3A/ARHGAP32/PTPRO/LRFN5/PSD3/SORCS3/PPP1R9A/SPTBN1/LRP4/GRI…	110
CC	GO:0043025	neuronal cell body	148/3430	482/19594	5.32318e-13	3.0424e-11	2.23703e-11	USH2A/CACNA1E/ATP1A2/KCNN3/ASTN1/ADCY10/SV2A/HCN3/SYT11/TNN/BGLAP/BRINP3/S100A5/BRINP2/APOB/RBM8A/ADCY8/KCNH1/CNTNAP2/CACNA1C/CNTN2/FXR1/CTNND2/DSCAM/FLNA/GLUL/AKAP9/CLCN2/ZNF804A/LRRK2/IGF1R/SHANK2/SCN1A/MME/RGS8/NRXN1/KLHL24/CACNA1A/MYO10/KCNB2/KCNK2/CAPN2/SERPINI1/AVPR1B/WDFY3/KCNK1/CACNA1B/PSEN2/ADORA1/ASTN2/DLG2/TGFB2/SORL1/SLC6A3/CASR/CACNA1F/GLRX2/NUMA1/KISS1/DHX36/XRN1/MAP1B/GJC2/MAP2/HCF…	148
CC	GO:0099572	postsynaptic specialization	114/3430	341/19594	5.98474e-13	3.17619e-11	2.3354e-11	PCLO/CHRNB2/RUSC1/SYT11/DNM3/RPS27/TNIK/NLGN1/ADCY8/KCNH1/SLITRK3/CACNA1C/CDH10/DISC1/DCC/FXR1/CTNND2/KALRN/AKAP9/SRGAP2/SHANK2/ERBB4/GRIN2A/ADGRB1/LRRC7/DLGAP2/DLG1/GRIN2B/SCRIB/PAK2/ADORA1/BSN/DLG2/ITPR1/CLSTN2/ARF1/NLGN4X/MAP1B/GRID2/FBXO45/NOS1/SLC30A1/DGKI/MPDZ/EPHA7/IGSF9B/SLITRK1/LRRC4C/SIPA1L1/MAGI2/GRM3/GRIK2/GRM5/DROSHA/PTCH1/PTK2B/GRIN3A/ARHGAP32/PTPRO/LRFN5/PSD3/SORCS3/PPP1R9A/SPTBN1/…	114
CC	GO:0014069	postsynaptic density	108/3430	318/19594	7.82591e-13	3.87644e-11	2.85028e-11	PCLO/RUSC1/SYT11/DNM3/RPS27/TNIK/NLGN1/ADCY8/KCNH1/SLITRK3/CACNA1C/DISC1/DCC/FXR1/CTNND2/KALRN/AKAP9/SRGAP2/SHANK2/ERBB4/GRIN2A/ADGRB1/LRRC7/DLGAP2/DLG1/GRIN2B/SCRIB/PAK2/ADORA1/BSN/DLG2/ITPR1/CLSTN2/ARF1/NLGN4X/MAP1B/GRID2/FBXO45/NOS1/SLC30A1/DGKI/MPDZ/EPHA7/IGSF9B/SLITRK1/LRRC4C/SIPA1L1/MAGI2/GRM3/GRIK2/GRM5/DROSHA/PTCH1/PTK2B/GRIN3A/ARHGAP32/PTPRO/LRFN5/PSD3/SORCS3/PPP1R9A/SPTBN1/LRP4/GRIA2/CD…	108
CC	GO:0098984	neuron to neuron synapse	114/3430	347/19594	2.18546e-12	1.01487e-10	7.4622e-11	PCLO/RUSC1/SYT11/DNM3/RPS27/PTPRD/TNIK/NLGN1/ADCY8/KCNH1/SLITRK3/CACNA1C/DISC1/DCC/FXR1/CTNND2/KALRN/AKAP9/SRGAP2/SHANK2/ERBB4/GRIN2A/ADGRB1/LRRC7/DLGAP2/DLG1/GRIN2B/SCRIB/PAK2/ADORA1/BSN/DLG2/ITPR1/CLSTN2/ARF1/NLGN4X/MAP1B/GRID2/FBXO45/NOS1/SLC30A1/DGKI/MPDZ/RNF19A/EPHA7/IGSF9B/SLITRK1/LRRC4C/GRM7/SIPA1L1/MAGI2/GRM3/GRIK2/GRM5/DROSHA/PTCH1/PTK2B/GRIN3A/MAL2/ARHGAP32/PTPRO/LRFN5/PSD3/SORCS3/PPP1R…	114
CC	GO:0001533	cornified envelope	29/3430	45/19594	3.49726e-12	1.52851e-10	1.12389e-10	FLG/HRNR/FLG2/TCHH/RPTN/IVL/SPRR3/SPRR2G/SPRR2E/SPRR2D/SPRR2A/SPRR2B/SPRR2F/SPRR1B/LORICRIN/LCE1D/SPRR1A/PKP1/DSP/DSG4/EVPL/DSG1/DSG3/DSC3/DSC1/DSC2/PPL/PKP4/DSG2	29
CC	GO:0099240	intrinsic component of synaptic membrane	65/3430	160/19594	4.57985e-12	1.89046e-10	1.39003e-10	CADM3/CHRNB2/NCSTN/KCNJ9/APH1A/PTPRD/NLGN1/ADCY8/SLITRK3/CDH10/DCC/CNTN2/ATP2B4/ERBB4/GRIN2A/SCN2A/GHSR/SCN10A/CNTN5/ADORA1/CNTN6/CLSTN2/PCDH17/SLC6A3/NLGN4X/ATP2B3/GRID2/SLC30A1/EPHA7/SLITRK1/LRRC4C/GRM3/GRM5/GRIN3A/PTPRO/LRFN5/SORCS3/CNTN1/CDH2/GRIA1/NETO1/ADCY1/LRFN2/GABRG3/NRCAM/KCND2/P2RY1/CHRNA6/GRID1/SLC8A1/GABBR1/ADRA1A/ADAM23/EPHA4/GABRG2/ADAM22/GRIK4/PTPRS/ATP2B2/KCNA1/OPRK1/GABRA3/CLST…	65
CC	GO:1902495	transmembrane transporter complex	120/3430	377/19594	6.31174e-12	2.46822e-10	1.81485e-10	RYR2/CACNA1E/ATP1A4/ATP1A2/CHRNB2/RYR1/NDUFS2/RYR3/LRRC52/CACNA1S/ATP1B1/KCNH1/CATSPERE/CNTNAP2/CACNA1C/KCNQ3/HCN1/AKAP9/CLCN2/KCNMB2/SCN1A/GRIN2A/HTR3C/SCN2A/PKD1L1/CACNA1A/KCNB2/SCN10A/SCN3A/KCNK2/KCNMB3/GRIN2B/KCNK1/SCN11A/HTR3D/SCN5A/ABCC9/CACNA1B/HTR3E/SCN9A/ANO1/NDUFB5/PACC1/ANO2/CNIH3/CACNA2D1/AKAP6/CACNA1F/SCN4A/CNGB3/WDR93/PKD1/SCN7A/CACNA1H/GRID2/CACNA1G/TRPC4/KCNV1/KCNAB1/NDUFB9/CFTR/G…	120
CC	GO:0099699	integral component of synaptic membrane	61/3430	149/19594	1.39976e-11	5.2001e-10	3.82355e-10	CADM3/CHRNB2/NCSTN/KCNJ9/APH1A/PTPRD/NLGN1/ADCY8/SLITRK3/CDH10/DCC/ATP2B4/ERBB4/GRIN2A/SCN2A/GHSR/SCN10A/ADORA1/CLSTN2/PCDH17/SLC6A3/NLGN4X/ATP2B3/GRID2/SLC30A1/EPHA7/SLITRK1/LRRC4C/GRM3/GRM5/GRIN3A/PTPRO/LRFN5/SORCS3/CDH2/GRIA1/NETO1/ADCY1/LRFN2/GABRG3/NRCAM/KCND2/P2RY1/CHRNA6/GRID1/SLC8A1/GABBR1/ADRA1A/ADAM23/EPHA4/GABRG2/ADAM22/GRIK4/PTPRS/ATP2B2/KCNA1/OPRK1/GABRA3/CLSTN3/KCNJ3/HTR5A	61
MF	GO:0005201	extracellular matrix structural constituent	94/3298	172/18410	1.30575e-27	1.50292e-24	1.20679e-24	HMCN1/THBS3/ECM1/TUFT1/MUC17/COL22A1/COL14A1/MUC4/LAMC1/ACAN/COL11A1/MXRA5/COL6A3/DPT/NID1/PRG4/ZP4/LAMC2/LAMA2/FRAS1/LAMB3/LAMA1/FBN2/COL12A1/LAMA3/LAMA5/COL6A6/VCAN/VWF/COL5A1/TNXB/COL7A1/TECTA/COL4A5/COL4A4/PRELP/OPTC/COL3A1/FBN3/CHI3L1/HSPG2/FMOD/OTOL1/COL1A2/FBN1/COL5A2/COL4A1/COL4A2/COL5A3/COL24A1/COL19A1/LAMA4/COL6A5/LAMB4/PXDN/ADIPOQ/COL15A1/FN1/COL27A1/TNC/COL4A3/MFGE8/COL21A1/LTBP1/COL9…	94
MF	GO:0005516	calmodulin binding	91/3298	200/18410	1.53358e-19	8.73638e-17	7.01499e-17	TTN/RYR2/IQGAP3/OBSCN/KCNN3/RIT1/RYR1/RYR3/ASPM/RGS4/CACNA1S/ADCY8/KCNH1/CAMSAP2/CACNA1C/UNC13C/KCNQ3/ATP2B4/IQGAP1/ITPKB/MYH1/MYO10/MYH2/UBR4/RGS16/SPATA17/MYH8/RGS1/MYO15A/MYH15/MYO3A/MYH7/SCN5A/MYH13/MYH4/MYO7A/CAMK1G/MAPKAPK2/MYH6/RGS2/MYLK/MAP2/MYH11/PCYT1A/SNTB1/IQCG/ATP2B3/PCNT/PLCB1/NOS1/MAP6D1/UNC13A/PDE1C/MYH9/KCNH5/CDK5RAP2/MYH3/TJP1/MYH14/IQGAP2/SPTBN1/DAPK1/MYO1F/UNC13B/SPTAN1/KCNQ5/…	91
MF	GO:0003774	cytoskeletal motor activity	62/3298	111/18410	2.5134e-19	8.73638e-17	7.01499e-17	DNAH5/DNAH11/DNAH9/DNAH7/KIF21B/DNAH8/DNAH3/DNAH17/KIF14/DNAH2/DNAH10/DNAH14/DYNC2H1/MYH1/MYO10/MYH2/MYO16/MYO18B/MYH8/DYNC1H1/DNAH1/MYO15A/MYH15/MYO3A/MYH7/MYH13/MYO9A/MYH4/MYO7A/KIF7/MYH6/MYO7B/MYH11/KIF1A/KIF2B/MYH7B/KIF13B/KIFC2/CENPE/KIF13A/DNHD1/MYH9/DNAH6/KIF21A/KIF4B/MYH3/MYH14/KIF1B/MYO1F/MYO6/MYO9B/KIF5A/MYO5B/MYH10/KIF6/KIF27/MYO5A/MYO3B/MYO5C/KIF20B/DYNC1I1/KIF16B	62
MF	GO:0005216	ion channel activity	157/3298	442/18410	3.32609e-19	8.73638e-17	7.01499e-17	RYR2/CACNA1E/KCNN3/CHRNB2/HCN3/RHBG/ANXA9/KCNJ10/RYR1/RYR3/KCNJ9/KCNT2/GPR89A/LRRC52/GPR89B/CACNA1S/TMCO1/KCNH1/CACNA1C/KCNQ3/PEX5L/HCN1/SLC26A9/NALCN/CLCN2/TRPM6/KCNMB2/ITPR2/SCN1A/GRIN2A/HTR3C/SCN2A/PKD1L1/CACNA1A/KCNB2/SCN10A/SCN3A/KCNK2/TMEM63A/KCNMB3/GRIN2B/KCNK1/SCN11A/HTR3D/TRPA1/SCN5A/ABCC9/CACNA1B/HTR3E/SCN9A/ANO1/SLC12A7/ITPR1/PACC1/TRPM3/ANO2/CACNA2D1/CACNA1F/SCN4A/CNGB3/KCNK9/PKD1/ITP…	157
MF	GO:0022836	gated channel activity	130/3298	340/18410	3.79512e-19	8.73638e-17	7.01499e-17	RYR2/CACNA1E/KCNN3/CHRNB2/HCN3/KCNJ10/RYR1/RYR3/KCNJ9/KCNT2/GPR89A/LRRC52/GPR89B/CACNA1S/KCNH1/CACNA1C/KCNQ3/PEX5L/HCN1/NALCN/CLCN2/KCNMB2/ITPR2/SCN1A/GRIN2A/HTR3C/SCN2A/CACNA1A/KCNB2/SCN10A/SCN3A/KCNK2/TMEM63A/KCNU1/KCNMB3/GRIN2B/KCNK1/SCN11A/HTR3D/TRPA1/SCN5A/ABCC9/CACNA1B/HTR3E/SCN9A/ANO1/ITPR1/PACC1/TRPM3/ANO2/CACNA2D1/CACNA1F/SCN4A/CNGB3/KCNK9/ITPR3/SCN7A/CACNA1H/GRID2/CACNA1G/KCNV1/TMC3/KCN…	130
MF	GO:0030020	extracellular matrix structural constituent conferring tensile strength	33/3298	41/18410	4.1797e-18	8.01805e-16	6.4382e-16	COL14A1/COL11A1/COL6A3/COL12A1/COL6A6/COL5A1/COL7A1/COL4A5/COL4A4/COL3A1/COL1A2/COL5A2/COL4A1/COL4A2/COL5A3/COL24A1/COL19A1/COL6A5/COL15A1/COL27A1/COL4A3/COL21A1/COL9A1/COL4A6/COL1A1/COL11A2/COL2A1/COL28A1/COL8A1/COL6A2/COL16A1/COL9A3/COL18A1	33
MF	GO:0005261	cation channel activity	128/3298	345/18410	1.2714e-17	2.09054e-15	1.67863e-15	RYR2/CACNA1E/KCNN3/CHRNB2/HCN3/RHBG/ANXA9/KCNJ10/RYR1/RYR3/KCNJ9/KCNT2/LRRC52/CACNA1S/TMCO1/KCNH1/CACNA1C/KCNQ3/PEX5L/HCN1/NALCN/TRPM6/KCNMB2/ITPR2/SCN1A/GRIN2A/HTR3C/SCN2A/PKD1L1/CACNA1A/KCNB2/SCN10A/SCN3A/KCNK2/TMEM63A/KCNMB3/GRIN2B/KCNK1/SCN11A/HTR3D/TRPA1/SCN5A/ABCC9/CACNA1B/HTR3E/SCN9A/ANO1/SLC12A7/ITPR1/TRPM3/CACNA2D1/CACNA1F/SCN4A/CNGB3/KCNK9/PKD1/ITPR3/SCN7A/CACNA1H/CACNA1G/RHCG/TRPC4/KCN…	128
MF	GO:0015267	channel activity	163/3298	489/18410	7.17296e-17	1.03201e-14	8.28666e-15	RYR2/CACNA1E/KCNN3/CHRNB2/HCN3/RHBG/ANXA9/KCNJ10/GJA8/AQP10/RYR1/RYR3/KCNJ9/GJA5/TOMM40L/KCNT2/GPR89A/LRRC52/GPR89B/CACNA1S/TMCO1/KCNH1/CACNA1C/KCNQ3/PEX5L/HCN1/SLC26A9/NALCN/CLCN2/TRPM6/KCNMB2/ITPR2/SCN1A/GRIN2A/HTR3C/SCN2A/PKD1L1/CACNA1A/KCNB2/SCN10A/SCN3A/KCNK2/TMEM63A/KCNU1/KCNMB3/GRIN2B/KCNK1/SCN11A/HTR3D/TRPA1/SCN5A/ABCC9/CACNA1B/HTR3E/SCN9A/ANO1/SLC12A7/ITPR1/PACC1/TRPM3/ANO2/CACNA2D1/CACN…	163
MF	GO:0022803	passive transmembrane transporter activity	163/3298	490/18410	8.88808e-17	1.13669e-14	9.12717e-15	RYR2/CACNA1E/KCNN3/CHRNB2/HCN3/RHBG/ANXA9/KCNJ10/GJA8/AQP10/RYR1/RYR3/KCNJ9/GJA5/TOMM40L/KCNT2/GPR89A/LRRC52/GPR89B/CACNA1S/TMCO1/KCNH1/CACNA1C/KCNQ3/PEX5L/HCN1/SLC26A9/NALCN/CLCN2/TRPM6/KCNMB2/ITPR2/SCN1A/GRIN2A/HTR3C/SCN2A/PKD1L1/CACNA1A/KCNB2/SCN10A/SCN3A/KCNK2/TMEM63A/KCNU1/KCNMB3/GRIN2B/KCNK1/SCN11A/HTR3D/TRPA1/SCN5A/ABCC9/CACNA1B/HTR3E/SCN9A/ANO1/SLC12A7/ITPR1/PACC1/TRPM3/ANO2/CACNA2D1/CACN…	163
MF	GO:0030695	GTPase regulator activity	157/3298	488/18410	8.97091e-15	9.38684e-13	7.53728e-13	ARHGEF11/IQGAP3/OBSCN/ARHGAP30/DENND4B/ARHGEF2/LAMTOR2/CDC42SE1/RGS4/RGS5/RASAL2/RABGAP1L/SIPA1L2/RGS7/HERC2/RGL1/MCF2L2/RALGPS2/TRIO/NF1/RAB3GAP2/KALRN/ADGRB3/AKAP13/ASAP1/SH3BP5L/DENND3/CHML/LRRK2/ECT2/PREX2/IQGAP1/SRGAP2/DOCK2/MYCBP2/RGS8/HERC1/EIF2B5/RGS18/DOCK8/RGS16/TNK2/PLEKHG4B/ACAP2/DOCK5/RGS1/DENND1B/STXBP5L/ARHGEF26/MYO9A/RIMS1/RHOU/DOCK3/ARHGEF10/DLC1/SLIT2/DOCK10/RGS2/DOCK4/ARFGEF1/A…	157
MF	GO:0060589	nucleoside-triphosphatase regulator activity	157/3298	488/18410	8.97091e-15	9.38684e-13	7.53728e-13	ARHGEF11/IQGAP3/OBSCN/ARHGAP30/DENND4B/ARHGEF2/LAMTOR2/CDC42SE1/RGS4/RGS5/RASAL2/RABGAP1L/SIPA1L2/RGS7/HERC2/RGL1/MCF2L2/RALGPS2/TRIO/NF1/RAB3GAP2/KALRN/ADGRB3/AKAP13/ASAP1/SH3BP5L/DENND3/CHML/LRRK2/ECT2/PREX2/IQGAP1/SRGAP2/DOCK2/MYCBP2/RGS8/HERC1/EIF2B5/RGS18/DOCK8/RGS16/TNK2/PLEKHG4B/ACAP2/DOCK5/RGS1/DENND1B/STXBP5L/ARHGEF26/MYO9A/RIMS1/RHOU/DOCK3/ARHGEF10/DLC1/SLIT2/DOCK10/RGS2/DOCK4/ARFGEF1/A…	157
MF	GO:0046873	metal ion transmembrane transporter activity	142/3298	428/18410	1.13139e-14	1.08519e-12	8.71368e-13	RYR2/CACNA1E/ATP1A4/ATP1A2/KCNN3/HCN3/ANXA9/KCNJ10/SLC9C2/RYR1/RYR3/SLC39A1/KCNJ9/KCNT2/LRRC52/CACNA1S/TMCO1/ATP1B1/KCNH1/CACNA1C/KCNQ3/HCN1/ATP2B4/NALCN/TRPM6/KCNMB2/ITPR2/SCN1A/GRIN2A/SCN2A/PKD1L1/CACNA1A/KCNB2/SCN10A/SCN3A/KCNK2/KCNMB3/GRIN2B/KCNK1/SCN11A/TRPA1/SLC41A1/SCN5A/ABCC9/CACNA1B/SCN9A/SLC30A8/SLC12A7/ITPR1/SLC30A10/TRPM3/SLC6A3/CACNA2D1/CACNA1F/SCN4A/KCNK9/CLDN16/PKD1/ITPR3/SCN7A/ATP…	142
MF	GO:0042626	ATPase-coupled transmembrane transporter activity	47/3298	90/18410	1.62089e-13	1.43511e-11	1.15234e-11	ATP1A4/ATP1A2/ATP1B1/ABCA13/ATP13A5/ABCC5/ATP13A4/ATP2B4/ABCA12/ATP13A3/ABCB10/ABCC9/ABCB5/TOMM20/ABCA8/ABCA4/ATP6V1G3/ABCB1/ATP2B3/ABCA9/ABCA6/ABCA10/ABCA1/CFTR/ABCA5/ATP4A/ABCB4/ABCC10/ATP6V1C1/ABCC1/ABCC3/ABCA2/ABCB11/ABCA7/ABCC12/ABCC4/ABCC11/ABCC8/ABCC6/ATP7B/ABCA3/ATP1A1/ATP2B2/ATP7A/ABCC2/ATP6V1H/ATP2C1	47
MF	GO:0005085	guanyl-nucleotide exchange factor activity	84/3298	223/18410	1.89862e-12	1.56094e-10	1.25337e-10	ARHGEF11/OBSCN/DENND4B/ARHGEF2/LAMTOR2/HERC2/RGL1/MCF2L2/RALGPS2/TRIO/RAB3GAP2/KALRN/AKAP13/SH3BP5L/DENND3/ECT2/PREX2/DOCK2/MYCBP2/HERC1/EIF2B5/DOCK8/PLEKHG4B/DOCK5/DENND1B/ARHGEF26/RHOU/DOCK3/ARHGEF10/DOCK10/DOCK4/ARFGEF1/ARHGEF17/RABIF/DOCK7/DOCK11/PLCE1/DOCK9/EEF1D/TIAM1/MCF2/SBF1/PSD3/RASGRF1/P2RY12/RIC1/PREX1/MCF2L/ARHGEF12/IQSEC3/PLEKHG2/DOCK6/ARFGEF3/ARFGEF2/GDPGP1/ANKRD27/DOCK1/KNDC1/DENN…	84
MF	GO:0005244	voltage-gated ion channel activity	76/3298	201/18410	1.71641e-11	1.1552e-09	9.27586e-10	CACNA1E/KCNN3/HCN3/KCNJ10/RYR1/KCNJ9/KCNT2/GPR89A/LRRC52/GPR89B/CACNA1S/KCNH1/CACNA1C/KCNQ3/HCN1/NALCN/CLCN2/SCN1A/GRIN2A/SCN2A/CACNA1A/KCNB2/SCN10A/SCN3A/KCNK2/KCNU1/GRIN2B/KCNK1/SCN11A/SCN5A/ABCC9/CACNA1B/SCN9A/ANO1/CACNA2D1/CACNA1F/SCN4A/KCNK9/SCN7A/CACNA1H/CACNA1G/KCNV1/KCNAB1/KCNH7/KCNS2/CACNA1D/CACNA2D4/TSPOAP1/TPCN2/PTK2B/CLCN1/GRIN3A/KCNH5/KCNB1/KCNH8/SCN8A/KCNQ5/CACNA1I/KCNQ2/KCND2/ABCC8…	76
MF	GO:0022832	voltage-gated channel activity	76/3298	201/18410	1.71641e-11	1.1552e-09	9.27586e-10	CACNA1E/KCNN3/HCN3/KCNJ10/RYR1/KCNJ9/KCNT2/GPR89A/LRRC52/GPR89B/CACNA1S/KCNH1/CACNA1C/KCNQ3/HCN1/NALCN/CLCN2/SCN1A/GRIN2A/SCN2A/CACNA1A/KCNB2/SCN10A/SCN3A/KCNK2/KCNU1/GRIN2B/KCNK1/SCN11A/SCN5A/ABCC9/CACNA1B/SCN9A/ANO1/CACNA2D1/CACNA1F/SCN4A/KCNK9/SCN7A/CACNA1H/CACNA1G/KCNV1/KCNAB1/KCNH7/KCNS2/CACNA1D/CACNA2D4/TSPOAP1/TPCN2/PTK2B/CLCN1/GRIN3A/KCNH5/KCNB1/KCNH8/SCN8A/KCNQ5/CACNA1I/KCNQ2/KCND2/ABCC8…	76
MF	GO:0140359	ABC-type transporter activity	30/3298	49/18410	1.85681e-11	1.1552e-09	9.27586e-10	ABCA13/ABCC5/ABCA12/ATP13A3/ABCB10/ABCC9/ABCB5/ABCA8/ABCA4/ABCB1/ABCA9/ABCA6/ABCA10/ABCA1/CFTR/ABCA5/ABCB4/ABCC10/ABCC1/ABCC3/ABCA2/ABCB11/ABCA7/ABCC12/ABCC4/ABCC11/ABCC8/ABCC6/ABCA3/ABCC2	30
MF	GO:0008066	glutamate receptor activity	21/3298	27/18410	1.90694e-11	1.1552e-09	9.27586e-10	GRIN2A/GRIN2B/GRM8/GRID2/GRM7/GRM3/GRIK2/GRM5/PTK2B/GRIN3A/GRIA2/GRIA1/GRM1/GRIK3/GRID1/GRIA4/GRM4/GRM6/GRIK4/GRIA3/GRIK1	21
MF	GO:0140326	ATPase-coupled intramembrane lipid transporter activity	21/3298	27/18410	1.90694e-11	1.1552e-09	9.27586e-10	ATP8B2/ATP11B/ABCA12/ABCA4/ATP10A/ABCB1/ABCA1/ATP8A2/ATP10B/ABCB4/ATP10D/ABCA2/ABCA7/ATP11A/ATP8B4/ATP9B/ATP9A/ABCA3/ATP11C/ATP8B3/ATP8B1	21
MF	GO:0003779	actin binding	135/3298	439/18410	2.58095e-11	1.48534e-09	1.19267e-09	TTN/SPTA1/IQGAP3/SYNE1/CGN/FMN2/RUSC1/XIRP2/TPM3/DMD/TMOD4/S100A4/PLEC/MACF1/RCSD1/ABL2/ACTN2/DST/NEB/ADCY8/KLHL20/SYNE2/HNRNPU/FLNA/MYOM2/LRRK2/IQGAP1/MYH1/LMOD1/UTRN/MYO10/FLNC/MYH2/MTSS1/PTK2/MYO16/MYO18B/MYH8/TNNT2/ARPC5/MYO15A/MYH15/MYO3A/MYH7/MYH13/ENAH/MYO9A/MYH4/MYO7A/CTNNA2/MYH6/SPTBN5/MYO7B/TNNI1/MAP1B/CTNNA3/TRIOBP/MYLK/MYH11/SNTB1/MYH7B/SPTBN4/FLNB/VASH2/MAP1A/SPTBN2/SNTG1/KLHL1/MICAL…	135
KEGG	hsa04512	ECM-receptor interaction	51/1509	88/8164	1.33095e-16	4.39213e-14	3.60057e-14	TNR/THBS3/ITGA10/SV2A/TNN/LAMC1/RELN/COL6A3/LAMC2/LAMA2/FRAS1/LAMB3/LAMA1/LAMA3/LAMA5/COL6A6/VWF/FREM1/FREM2/TNXB/COL4A5/COL4A4/SV2B/HSPG2/COL1A2/COL4A1/COL4A2/GP5/LAMA4/COL6A5/LAMB4/FN1/TNC/COL4A3/COL9A1/COL4A6/THBS2/ITGB4/ITGA4/COL1A1/ITGA8/COL2A1/LAMC3/LAMB1/AGRN/COL6A2/DSPP/THBS1/ITGAV/COL9A3/ITGA2	51
KEGG	hsa04510	Focal adhesion	79/1509	201/8164	2.32827e-12	3.84165e-10	3.1493e-10	PIK3CA/TNR/THBS3/ITGA10/SHC1/PIP5K1A/TNN/PTEN/LAMC1/RELN/COL6A3/LAMC2/LAMA2/LAMB3/LAMA1/AKT3/BRAF/FLNA/PPP1R12B/LAMA3/LAMA5/COL6A6/IGF1R/VWF/FLNC/PTK2/CAPN2/TNXB/COL4A5/COL4A4/PAK2/COL1A2/KDR/COL4A1/COL4A2/MYLK/LAMA4/COL6A5/LAMB4/FN1/TNC/FLNB/COL4A3/ARHGAP35/FLT1/ERBB2/COL9A1/COL4A6/THBS2/ITGB4/PDGFRA/CCND1/TLN2/ITGA4/TLN1/RASGRF1/COL1A1/FLT4/ARHGAP5/MET/ITGA8/COL2A1/LAMC3/CTNNB1/PAK5/PIK3R1/ROCK…	79
KEGG	hsa02010	ABC transporters	29/1509	45/8164	1.28516e-11	1.41368e-09	1.1589e-09	ABCA13/ABCC5/ABCA12/ABCB10/ABCC9/ABCB5/ABCA8/ABCA4/ABCB1/ABCA9/ABCA6/ABCA10/ABCA1/CFTR/ABCA5/ABCB4/ABCC10/ABCC1/ABCC3/ABCA2/ABCB11/ABCA7/ABCC12/ABCC4/ABCC11/ABCC8/ABCC6/ABCA3/ABCC2	29
KEGG	hsa04974	Protein digestion and absorption	47/1509	103/8164	1.96466e-10	1.62085e-08	1.32873e-08	ATP1A4/ATP1A2/COL22A1/COL14A1/COL11A1/COL6A3/ATP1B1/COL12A1/COL6A6/MME/COL5A1/COL7A1/COL4A5/COL4A4/COL3A1/COL1A2/COL5A2/COL4A1/COL4A2/COL5A3/COL24A1/COL19A1/COL20A1/COL6A5/COL15A1/COL27A1/COL4A3/SLC9A3/COL21A1/SLC6A19/COL9A1/COL4A6/CPB1/CPA3/COL1A1/COL11A2/COL2A1/COL28A1/SLC8A1/MEP1A/COL8A1/ATP1A1/COL6A2/COL16A1/COL9A3/SLC8A3/COL18A1	47
KEGG	hsa04151	PI3K-Akt signaling pathway	111/1509	354/8164	1.66614e-09	1.09965e-07	9.01471e-08	TP53/PIK3CA/TNR/THBS3/ITGA10/CRTC2/TNN/IL6R/CREB3L4/EFNA4/EFNA1/EFNA3/MCL1/THEM4/PTEN/LAMC1/RELN/FASLG/COL6A3/LAMC2/LAMA2/LAMB3/LAMA1/AKT3/KRAS/LAMA3/LAMA5/COL6A6/IGF1R/ERBB4/VWF/MYC/PTK2/GNB4/TNXB/COL4A5/COL4A4/PPP2R5A/COL1A2/GNG4/KDR/FGFR1/COL4A1/COL4A2/PIK3CG/OSMR/LAMA4/COL6A5/LAMB4/FN1/TNC/COL4A3/MTOR/IKBKB/FLT1/ERBB2/COL9A1/COL4A6/MAGI2/MAGI1/THBS2/JAK2/ITGB4/PDGFRA/CCND1/ANGPT1/TLR4/ITGA4/I…	111
KEGG	hsa05146	Amoebiasis	44/1509	102/8164	6.51387e-09	3.58263e-07	2.93695e-07	PIK3CA/CD1E/CD1D/CD1C/CD1A/CD1B/LAMC1/LAMC2/LAMA2/LAMB3/LAMA1/LAMA3/LAMA5/PTK2/COL4A5/COL4A4/COL3A1/COL1A2/TGFB2/COL4A1/PLCB4/COL4A2/IL10/LAMA4/LAMB4/FN1/PLCB1/COL4A3/COL4A6/MUC2/C9/TLR4/COL1A1/LAMC3/ADCY1/PIK3R1/NOS2/LAMB1/IL12A/PIK3CB/ACTN4/ITGAM/C8B/C8A	44
KEGG	hsa04360	Axon guidance	66/1509	182/8164	7.76836e-09	3.66223e-07	3.00221e-07	PIK3CA/SEMA4A/SEMA6C/EFNA4/EFNA1/EFNA3/PLXNA2/DCC/KRAS/EPHB3/SRGAP2/PLXNA4/PTK2/SEMA5A/UNC5D/EPHA6/PAK2/ENAH/ROBO2/EPHB1/ROBO1/SLIT2/SLIT3/PLXNB2/PLXNB3/PLXNA1/EPHA3/SEMA4B/EPHA7/TRPC4/PLXNA3/LRRC4C/L1CAM/EPHA5/TRPC1/FES/NEO1/PTCH1/RGMA/SEMA5B/PARD3/ARHGEF12/SEMA3E/SEMA3D/MET/EPHB6/PAK5/PLCG2/PIK3R1/TRPC5/ROCK1/SEMA6D/ROBO3/SRGAP3/NFATC2/EPHA4/PIK3CB/SRGAP1/TRPC6/BOC/DPYSL2/PLXNC1/RASA1/SLIT1/SEM…	66
KEGG	hsa04610	Complement and coagulation cascades	38/1509	85/8164	2.15736e-08	8.89909e-07	7.29527e-07	F5/CFH/CR1/SERPINC1/CR2/F13B/CFHR4/F8/CFHR5/CR1L/VWF/C4BPA/KNG1/MASP1/CFHR3/C6/CFHR2/CD46/C7/CD55/CFHR1/C4BPB/A2M/C3/C9/PROS1/ITGAX/FGA/PLG/PLAT/F13A1/ITGAM/CLU/C5/C8B/KLKB1/F11/C8A	38
KEGG	hsa05165	Human papillomavirus infection	99/1509	331/8164	1.79328e-07	6.57537e-06	5.39034e-06	TP53/PIK3CA/NOTCH2/TNR/THBS3/ITGA10/TNN/CREB3L4/PTEN/LAMC1/RELN/FASLG/COL6A3/LAMC2/LAMA2/LAMB3/LAMA1/PTGS2/AKT3/APC/PRKCI/KRAS/LAMA3/LAMA5/COL6A6/ATR/VWF/RB1/ATM/DVL3/IKBKE/UBR4/CREBBP/PTK2/CHD4/TNXB/DLG1/COL4A5/SCRIB/COL4A4/DLG2/PPP2R5A/WNT3A/COL1A2/COL4A1/COL4A2/WNT9A/LAMA4/NOTCH3/ATP6V1G3/COL6A5/LAMB4/FN1/TNC/NOTCH4/COL4A3/MTOR/NOTCH1/IKBKB/FZD6/TERT/COL9A1/COL4A6/EP300/MAGI1/THBS2/HES1/ITGB4/…	99
KEGG	hsa04919	Thyroid hormone signaling pathway	46/1509	121/8164	3.02018e-07	9.9666e-06	8.17039e-06	TP53/PIK3CA/NOTCH2/ATP1A4/ATP1A2/RXRG/ATP1B1/MED12L/AKT3/KRAS/MYC/CREBBP/PFKFB2/MYH7/NCOR1/MYH6/PLCB4/MED12/MED13/NOTCH3/PLCB1/NOTCH4/MTOR/NOTCH1/NCOA2/EP300/PLCE1/CCND1/SLCO1C1/MED13L/CTNNB1/MED30/SIN3A/PLCG2/NCOA3/PIK3R1/PLCZ1/PIK3CB/PFKP/ATP1A1/TSC2/ITGAV/MED1/TBC1D4/NCOA1/MED24	46
KEGG	hsa05222	Small cell lung cancer	37/1509	92/8164	8.71484e-07	2.58222e-05	2.11684e-05	TP53/PIK3CA/CKS1B/RXRG/PTEN/LAMC1/LAMC2/LAMA2/LAMB3/LAMA1/PTGS2/AKT3/LAMA3/LAMA5/RB1/MYC/PTK2/COL4A5/COL4A4/TRAF5/COL4A1/COL4A2/LAMA4/LAMB4/FN1/COL4A3/IKBKB/COL4A6/CCND1/LAMC3/PIK3R1/NOS2/LAMB1/PIK3CB/CCNE1/ITGAV/ITGA2	37
KEGG	hsa04724	Glutamatergic synapse	43/1509	114/8164	9.38988e-07	2.58222e-05	2.11684e-05	ADCY8/PLD1/CACNA1C/PLA2G4A/GLUL/SHANK2/ITPR2/GRIN2A/ADCY2/CACNA1A/GNB4/GRIN2B/GRM8/ITPR1/GNG4/PLCB4/ITPR3/PLCB1/GRM7/GRM3/GRIK2/CACNA1D/TRPC1/GRM5/GRIN3A/GRIA2/ADCY5/GRIA1/SLC1A3/ADCY1/DLGAP1/GRM1/GRIK3/GRIA4/GRM4/ADCY9/GRM6/GRIK4/GRIA3/SHANK1/SLC1A6/GRIK1/KCNJ3	43
KEGG	hsa04929	GnRH secretion	27/1509	64/8164	9.06611e-06	0.00023014	0.000188663	PIK3CA/KCNN3/HCN3/KCNJ9/CACNA1S/CACNA1C/HCN1/AKT3/KRAS/ITPR2/ITPR1/PLCB4/CACNA1F/KISS1/ITPR3/CACNA1H/CACNA1G/PLCB1/TRPC4/CACNA1D/TRPC1/CACNA1I/PIK3R1/TRPC5/GABBR1/PIK3CB/KCNJ3	27
KEGG	hsa04927	Cortisol synthesis and secretion	27/1509	65/8164	1.28088e-05	0.000301921	0.000247508	CREB3L4/PBX1/CACNA1S/ADCY8/CACNA1C/ITPR2/ADCY2/NCEH1/KCNK2/AGT/ITPR1/CYP11B1/PLCB4/CACNA1F/ITPR3/CACNA1H/CACNA1G/PLCB1/CACNA1D/PDE8A/STAR/AGTR1/ADCY5/ADCY1/CACNA1I/KCNA4/ADCY9	27
KEGG	hsa04020	Calcium signaling pathway	71/1509	240/8164	1.51799e-05	0.000333959	0.000273772	RYR2/CACNA1E/CASQ1/RYR1/RYR3/CACNA1S/CHRM3/ADCY8/CACNA1C/ATP2B4/ITPKB/ERBB4/ITPR2/GRIN2A/ADCY2/CACNA1A/AVPR1B/CACNA1B/CAMK1G/ITPR1/KDR/FGFR1/PLCB4/CACNA1F/MYLK/ITPR3/ATP2B3/CACNA1H/CACNA1G/PLCB1/NOS1/TRHR/FLT1/ERBB2/PLCE1/PDE1C/CACNA1D/GRM5/PDGFRA/TPCN2/PTK2B/FLT4/FGF3/AGTR1/MET/ADCY1/CACNA1I/CHRM2/GRM1/ADRB3/RET/PHKA2/PLCG2/ERBB3/SLC8A1/NOS2/FGF4/PHKA1/HGF/ADRA1A/PLCZ1/NOS3/ADCY9/PDE1A/ATP2B2/AS…	71
KEGG	hsa04022	cGMP-PKG signaling pathway	53/1509	167/8164	2.22844e-05	0.000459615	0.000376782	ATP1A4/ATP1A2/NPR1/MEF2D/CREB3L4/CACNA1S/ATP1B1/ADCY8/CACNA1C/AKT3/ATP2B4/KCNMB2/ITPR2/KNG1/ADCY2/KCNU1/KCNMB3/MYH7/ADORA1/PDE3A/ITPR1/MYH6/RGS2/PLCB4/PIK3CG/CACNA1F/MYLK/ITPR3/ATP2B3/PLCB1/CACNA1D/MEF2A/AGTR1/IRS4/ADCY5/ADCY1/ADRB3/SLC8A1/KCNMA1/ROCK1/PDE2A/ADRA1A/NOS3/NFATC2/ADCY9/NFATC1/TRPC6/ATP1A1/ATP2B2/CNGB1/GUCY1A2/SLC8A3/MYLK2	53
KEGG	hsa05033	Nicotine addiction	19/1509	40/8164	2.60004e-05	0.000504714	0.000413753	CHRNB2/GRIN2A/CACNA1A/GRIN2B/CACNA1B/GRIN3A/GRIA2/GRIA1/GABRG3/CHRNA6/GRIA4/GABRA6/GABRG2/GABRQ/GRIA3/CHRNA4/GABRB3/GABRG1/GABRA3	19
KEGG	hsa04015	Rap1 signaling pathway	62/1509	210/8164	5.55852e-05	0.00101906	0.000835403	PIK3CA/EFNA4/EFNA1/EFNA3/SIPA1L2/ADCY8/AKT3/PRKCI/BRAF/KRAS/IGF1R/GRIN2A/ADCY2/GRIN2B/ENAH/KDR/FGFR1/RASSF5/PLCB4/DOCK4/FYB1/PLCB1/FLT1/SIPA1L1/MAGI2/MAGI1/PLCE1/TIAM1/PDGFRA/ANGPT1/TLN2/TLN1/SIPA1L3/AFDN/TEK/FLT4/PARD3/FGF3/ADCY5/MET/KIT/ADCY1/CTNNB1/P2RY1/PIK3R1/FGF4/HGF/ADCY9/RAPGEF2/PIK3CB/ITGAL/ANGPT2/VAV3/MAGI3/FARP2/ITGAM/RAPGEF6/THBS1/ARAP3/FGFR2/PFN2/FGFR3	62
KEGG	hsa00310	Lysine degradation	25/1509	63/8164	6.65375e-05	0.00115565	0.000947375	ASH1L/SETDB1/KMT2C/KMT2D/ALDH9A1/MECOM/PRDM9/COLGALT2/SMYD3/KMT2A/EHHADH/KMT2B/NSD1/NSD3/SMYD2/SETD2/KMT2E/PLOD2/NSD2/PRDM16/PRDM2/EHMT1/SETD1A/EZH2/KMT5B	25
KEGG	hsa04514	Cell adhesion molecules	49/1509	157/8164	7.24607e-05	0.0011956	0.000980126	CADM3/SELP/F11R/MPZ/PTPRD/SELE/NFASC/PTPRC/SELL/MPZL1/NLGN1/SLITRK3/CNTNAP2/CNTN2/VCAN/NRXN1/CD34/CLDN11/NLGN4X/SLITRK2/SLITRK4/CLDN16/NRXN3/SLITRK1/LRRC4C/L1CAM/CLDN1/ITGA4/CDH4/NEO1/SIGLEC1/NCAM2/PTPRF/CNTN1/CDH2/CD22/ITGA8/SLITRK5/NRXN2/NRCAM/PTPRM/ITGAL/PTPRS/NCAM1/ITGAM/SLITRK6/VCAM1/ITGAV/MAG	49
KEGG	hsa04978	Mineral absorption	24/1509	60/8164	7.97252e-05	0.00125282	0.00102704	ATP1A4/ATP1A2/ATP1B1/ATP2B4/SLC26A9/CLCN2/TRPM6/HEPH/MT1HL1/ATP2B3/SLC30A1/SLC9A3/SLC6A19/HEPHL1/TF/SLC8A1/ATP7B/TRPM7/ATP1A1/ATP2B2/ATP7A/TRPV6/SLC8A3/SLC26A3	24
KEGG	hsa05412	Arrhythmogenic right ventricular cardiomyopathy	28/1509	77/8164	0.000152598	0.00228896	0.00187644	RYR2/ITGA10/LMNA/DMD/CACNA1S/ACTN2/LAMA2/CACNA1C/LAMA1/DSP/CTNNA2/CACNA2D1/CACNA1F/CTNNA3/CACNA1D/ITGB4/CACNA2D4/ITGA4/CDH2/ITGA8/CTNNB1/SLC8A1/CACNA2D3/DSC2/DSG2/ITGAV/ITGA2/SLC8A3	28
KEGG	hsa04925	Aldosterone synthesis and secretion	33/1509	98/8164	0.000224996	0.0032282	0.0026464	ATP1A4/ATP1A2/NPR1/CREB3L4/CACNA1S/ATP1B1/ADCY8/CACNA1C/ATP2B4/ITPR2/ADCY2/AGT/CAMK1G/ITPR1/PLCB4/CYP11B2/CACNA1F/KCNK9/ITPR3/ATP2B3/CACNA1H/CACNA1G/PLCB1/CACNA1D/STAR/AGTR1/ADCY5/ADCY1/CACNA1I/PDE2A/ADCY9/ATP1A1/ATP2B2	33
KEGG	hsa05414	Dilated cardiomyopathy	32/1509	96/8164	0.000342756	0.0047129	0.00386353	TTN/RYR2/ITGA10/LMNA/TPM3/DMD/CACNA1S/ADCY8/LAMA2/CACNA1C/LAMA1/ADCY2/TNNT2/AGT/MYH7/TGFB2/MYH6/CACNA2D1/CACNA1F/CACNA1D/ITGB4/CACNA2D4/ITGA4/ADCY5/ITGA8/ADCY1/SLC8A1/CACNA2D3/ADCY9/ITGAV/ITGA2/SLC8A3	32
KEGG	hsa00562	Inositol phosphate metabolism	26/1509	73/8164	0.000379083	0.00497977	0.0040823	PIK3CA/PI4KB/PIP5K1A/PTEN/PIK3C2B/PLCH1/ITPKB/PLCB4/PIK3CG/PIK3C2G/PLCB1/PLCE1/PI4KA/INPPL1/PIKFYVE/PLCG2/PLCZ1/MTMR7/PIK3CB/INPP5D/MTMR4/MTM1/SYNJ1/SYNJ2/INPP4B/MTMR1	26
KEGG	hsa04725	Cholinergic synapse	36/1509	113/8164	0.000408473	0.00497977	0.0040823	PIK3CA/CHRNB2/CREB3L4/CACNA1S/CHRM3/ADCY8/CACNA1C/KCNQ3/AKT3/KRAS/ITPR2/ADCY2/CACNA1A/GNB4/CACNA1B/ITPR1/GNG4/PLCB4/PIK3CG/CACNA1F/ITPR3/PLCB1/JAK2/CACNA1D/ADCY5/KCNQ5/ADCY1/KCNQ2/CHRM2/CHRNA6/PIK3R1/KCNJ12/ADCY9/PIK3CB/CHRNA4/KCNJ3	36
KEGG	hsa04070	Phosphatidylinositol signaling system	32/1509	97/8164	0.000422526	0.00497977	0.0040823	PIK3CA/PI4KB/PIP5K1A/PTEN/PIK3C2B/ITPKB/DGKG/ITPR2/ITPR1/PLCB4/PIK3C2G/ITPR3/PLCB1/DGKI/PLCE1/PI4KA/INPPL1/DGKB/PIKFYVE/PLCG2/PIK3R1/PLCZ1/DGKD/MTMR7/PIK3CB/INPP5D/MTMR4/MTM1/SYNJ1/SYNJ2/INPP4B/MTMR1	32
KEGG	hsa04713	Circadian entrainment	32/1509	97/8164	0.000422526	0.00497977	0.0040823	RYR2/ADCY10/NOS1AP/RYR1/RYR3/KCNJ9/ADCY8/CACNA1C/GRIN2A/ADCY2/GNB4/GRIN2B/ITPR1/GNG4/PLCB4/ITPR3/CACNA1H/CACNA1G/PLCB1/NOS1/CACNA1D/GRIA2/ADCY5/GRIA1/ADCY1/CACNA1I/GRIA4/PER2/ADCY9/GRIA3/GUCY1A2/KCNJ3	32
KEGG	hsa04024	cAMP signaling pathway	61/1509	221/8164	0.000487635	0.00554895	0.0045489	RYR2/PIK3CA/ATP1A4/ATP1A2/NPR1/ADCY10/CREB3L4/CACNA1S/ATP1B1/ADCY8/PLD1/CACNA1C/AKT3/ATP2B4/BRAF/GRIN2A/ADCY2/CREBBP/GHSR/GRIN2B/ADORA1/PDE3A/CACNA1F/CNGB3/ATP2B3/EP300/PLCE1/CFTR/CACNA1D/TIAM1/GLI3/PDE4D/PTCH1/GRIN3A/SST/AFDN/GRIA2/ADCY5/GRIA1/ADCY1/CHRM2/ABCC4/SUCNR1/GRIA4/PIK3R1/GABBR1/ROCK1/HCN4/GLI1/ADCY9/PIK3CB/NFATC1/VAV3/PDE10A/CNGA2/ATP1A1/GRIA3/ATP2B2/CNGB1/ARAP3/FSHR	61
KEGG	hsa05410	Hypertrophic cardiomyopathy	30/1509	90/8164	0.000518801	0.00570681	0.00467831	TTN/RYR2/ITGA10/LMNA/TPM3/DMD/PRKAB2/CACNA1S/LAMA2/CACNA1C/LAMA1/TNNT2/AGT/MYH7/TGFB2/MYH6/CACNA2D1/CACNA1F/CACNA1D/ACE/ITGB4/CACNA2D4/ITGA4/ITGA8/SLC8A1/CACNA2D3/PRKAA1/ITGAV/ITGA2/SLC8A3	30
KEGG	hsa04611	Platelet activation	38/1509	124/8164	0.000671122	0.00714421	0.00585665	PIK3CA/FCGR2A/FCER1G/ADCY8/PLA2G4A/AKT3/PRKCI/VWF/ITPR2/ADCY2/COL3A1/ITPR1/COL1A2/PLCB4/PIK3CG/GP5/MYLK/ITPR3/PLCB1/ARHGAP35/TLN2/TLN1/COL1A1/P2RY12/ARHGEF12/FGA/ADCY5/ADCY1/P2RY1/PLCG2/PIK3R1/ROCK1/NOS3/ADCY9/PIK3CB/GUCY1A2/ITGA2/MYLK2	38
KEGG	hsa04072	Phospholipase D signaling pathway	43/1509	148/8164	0.0010542	0.0108714	0.00891213	PIK3CA/SHC1/PIP5K1A/FCER1A/DNM3/FCER1G/ADCY8/PLD1/PLA2G4A/AKT3/KRAS/DGKG/ADCY2/AVPR1B/AGT/GRM8/ARF1/PLCB4/PIK3CG/PLCB1/DGKI/MTOR/GRM7/GRM3/GRM5/PDGFRA/PTK2B/DGKB/AGTR1/ADCY5/KIT/ADCY1/GRM1/PLCG2/PIK3R1/GRM4/DGKD/ADCY9/PIK3CB/TSC1/GRM6/TSC2/DNM2	43
KEGG	hsa04911	Insulin secretion	28/1509	86/8164	0.00118902	0.0118902	0.00974734	RYR2/ATP1A4/ATP1A2/KCNN3/PCLO/CREB3L4/CACNA1S/RIMS2/CHRM3/ATP1B1/ADCY8/CACNA1C/SLC2A2/KCNMB2/ADCY2/KCNU1/KCNMB3/PLCB4/CACNA1F/ITPR3/PLCB1/CACNA1D/ADCY5/ADCY1/ABCC8/KCNMA1/ADCY9/ATP1A1	28
