# Supplementary material for: From genomic spectrum of NTRK genes to adverse effects of its inhibitors, a comprehensive genome-based and real-world pharmacovigilance analysis
Source: Front Pharmacol. 2024 Jan 31;15:1329409. doi: 10.3389/fphar.2024.1329409 (PMC10864613; doi:10.3389/fphar.2024.1329409)
Supplement: Supplementary file 7 [file Table4.xlsx]

## Sheet: Sheet1
Cancer	TCGA sample id	FusionPair	E-value	Tier	Frame	5' Gene junction	3' gene junction	CNV	Somatic muts	WGS
GBM	TCGA.06.5411.01A	NFASC::NTRK1	0.29	tier1	In-frame	Chr1:204951148/1	Chr1:156844363/1	NFASC NTRK1	NFASC NTRK1	non-validated
LGG	TCGA.TM.A84J.01A	EPHB2::NTRK1	0.13	tier1	In-frame	Chr1:23111569/1	Chr1:156843425/1	EPHB2 NTRK1	EPHB2 NTRK1	NA
SARC	TCGA.DX.A3LY.01B	NTRK1::DYNC2H1	0.38	tier1	In-frame	Chr1:156849949/1	Chr11:103306671/1	NTRK1 DYNC2H1	NTRK1 DYNC2H1	non-validated
SARC	TCGA.DX.A3UA.01A	TPM3::NTRK1	3.7	tier1	In-frame	Chr1:154142876/-1	Chr1:156845312/1	TPM3 NTRK1	TPM3 NTRK1	NA
THCA	TCGA.DJ.A4UP.01A	IRF2BP2::NTRK1	0.45	tier1	In-frame	Chr1:234744241/-1	Chr1:156844363/1	IRF2BP2 NTRK1	IRF2BP2 NTRK1	NA
THCA	TCGA.ET.A40S.01A	SQSTM1::NTRK1	1	tier1	In-frame	Chr5:179252226/1	Chr1:156844363/1	SQSTM1 NTRK1	SQSTM1 NTRK1	NA
THCA	TCGA.CE.A3MD.01A	SSBP2::NTRK1	0.84	tier1	In-frame	Chr5:80742687/-1	Chr1:156845312/1	SSBP2 NTRK1	SSBP2 NTRK1	NA
THCA	TCGA.EM.A3AO.01A	TFG::NTRK1	100	tier1	In-frame	Chr3:100455560/1	Chr1:156844363/1	TFG NTRK1	TFG NTRK1	NA
THCA	TCGA.EL.A3D4.01A	TPM3::NTRK1	3.7	tier1	In-frame	Chr1:154142876/-1	Chr1:156844363/1	TPM3 NTRK1	TPM3 NTRK1	NA
BRCA	TCGA.D8.A1XD.01A	NTRK2::RASEF	0.47	tier2	Out-of-frame	Chr9:87570432/1	Chr9:85597697/-1	NTRK2 RASEF	NTRK2 RASEF	NA
HNSC	TCGA.BB.4223.01A	PAN3::NTRK2	1.5	tier1	5UTR-CDS	Chr13:28713224/1	Chr9:87549077/1	PAN3 NTRK2	PAN3 NTRK2	NA
LGG	TCGA.HT.7680.01A	AFAP1::NTRK2	0.015	tier1	In-frame	Chr4:7780489/-1	Chr9:87356807/1	AFAP1 NTRK2	AFAP1 NTRK2	NA
LGG	TCGA.DB.5278.01A	NTRK2::LAP3	0.65	tier3	NA	Chr9:87430621/1	Chr4:17585225/1	NTRK2 LAP3	NTRK2 LAP3	NA
LGG	TCGA.DU.A76L.01A	SQSTM1::NTRK2	0.88	tier1	In-frame	Chr5:179252226/1	Chr9:87549077/1	SQSTM1 NTRK2	SQSTM1 NTRK2	NA
LUAD	TCGA.55.8091.01A	TRIM24::NTRK2	0.71	tier1	In-frame	Chr7:138258387/1	Chr9:87482158/1	TRIM24 NTRK2	TRIM24 NTRK2	NA
BRCA	TCGA.AO.A03U.01B	ETV6::NTRK3	5.5	tier1	In-frame	Chr12:12022903/1	Chr15:88483984/-1	ETV6 NTRK3	ETV6 NTRK3	NA
CESC	TCGA.HM.A3JK.01A	FAT1::NTRK3	0.87	tier1	Out-of-frame	Chr4:187627717/-1	Chr15:88680792/-1	FAT1 NTRK3	FAT1 NTRK3	NA
COAD	TCGA.CK.5913.01A	ETV6::NTRK3	5.5	tier1	In-frame	Chr12:12022903/1	Chr15:88483984/-1	ETV6 NTRK3	ETV6 NTRK3	NA
COAD	TCGA.CK.5916.01A	ETV6::NTRK3	5.5	tier1	In-frame	Chr12:12022903/1	Chr15:88483984/-1	ETV6 NTRK3	ETV6 NTRK3	NA
COAD	TCGA.A6.2674.01A	VPS18::NTRK3	2.8	tier1	In-frame	Chr15:41193212/1	Chr15:88423659/-1	VPS18 NTRK3	VPS18 NTRK3	NA
HNSC	TCGA.CN.6997.01A	LYN::NTRK3	0.051	tier1	In-frame	Chr8:56866543/1	Chr15:88576276/-1	LYN NTRK3	LYN NTRK3	NA
LGG	TCGA.DB.5277.01A	AKAP13::NTRK3	0.78	tier1	In-frame	Chr15:86213061/1	Chr15:88576276/-1	AKAP13 NTRK3	AKAP13 NTRK3	NA
PAAD	TCGA.FB.AAPP.01A	EML4::NTRK3	0.093	tier1	In-frame	Chr2:42491871/1	Chr15:88576276/-1	EML4 NTRK3	EML4 NTRK3	NA
SKCM	TCGA.EB.A51B.01A	ETV6::NTRK3	5.5	tier1	In-frame	Chr12:12022903/1	Chr15:88483984/-1	ETV6 NTRK3	ETV6 NTRK3	NA
THCA	TCGA.CE.A27D.01A	ETV6::NTRK3	5.5	tier1	In-frame	Chr12:12006495/1	Chr15:88576276/-1	ETV6 NTRK3	ETV6 NTRK3	NA
THCA	TCGA.DJ.A3UV.01A	ETV6::NTRK3	5.5	tier1	In-frame	Chr12:12006495/1	Chr15:88576276/-1	ETV6 NTRK3	ETV6 NTRK3	NA
THCA	TCGA.DJ.A4V0.01A	ETV6::NTRK3	5.5	tier1	In-frame	Chr12:12006495/1	Chr15:88576276/-1	ETV6 NTRK3	ETV6 NTRK3	NA
THCA	TCGA.E8.A438.01A	ETV6::NTRK3	5.5	tier1	In-frame	Chr12:12006495/1	Chr15:88576276/-1	ETV6 NTRK3	ETV6 NTRK3	NA
THCA	TCGA.EL.A3ZN.01A	ETV6::NTRK3	5.5	tier1	In-frame	Chr12:12006495/1	Chr15:88576276/-1	ETV6 NTRK3	ETV6 NTRK3	NA
THCA	TCGA.FE.A3PD.01A	ETV6::NTRK3	5.5	tier1	In-frame	Chr12:12006495/1	Chr15:88576276/-1	ETV6 NTRK3	ETV6 NTRK3	non-validated
THCA	TCGA.E8.A438.01A	NTRK3::ETV6	5.5	tier1	In-frame	Chr15:88669502/-1	Chr12:12022358/1	NTRK3 ETV6	NTRK3 ETV6	NA
THCA	TCGA.ET.A39L.01A	NTRK3::RBPMS	0.004	tier1	In-frame	Chr15:88669502/-1	Chr8:30402011/1	NTRK3 RBPMS	NTRK3 RBPMS	NA
THCA	TCGA.ET.A39L.01A	RBPMS::NTRK3	0.004	tier1	In-frame	Chr8:30361953/1	Chr15:88576276/-1	RBPMS NTRK3	RBPMS NTRK3	NA
